# Supplementary material for: Selection and recruitment of pre-registration occupational therapy students in the United Kingdom: Exploring entry criteria across education providers
Source: Br J Occup Ther. 2023 Jan 11;86(5):385–93. doi: 10.1177/03080226221148412 (PMC12033753; doi:10.1177/03080226221148412)
Supplement: sj-xlsx-3-bjo-10.1177_03080226221148412 – Supplemental material for Selection and recruitment of pre-registration occupational therapy students in the United Kingdom: Exploring entry criteria across education providers [file sj-xlsx-3-bjo-10.1177_03080226221148412.xlsx]

## Sheet: MASTER OT Website Review
		UNIVERSITY		COURSE DETAILS			ACADEMIC QUALIFICATIONS ENTRY CRITERIA						ACADEMIC QUALIFICATION EQUIVALENCY											PROFESSIONAL SKILLS (Application)	PROFESSIONAL SKILLS (Selection)	NHS CONSITUTION	COVID-19 CHANGES MENTIONED	NOTES	LINKS
		Name	Type	Classification (BSc, MSc, Apprenticeship)	Duration	Attendance	No of GCSE's	GCSE Grade and above	Subject must haves	Level 2 Alternatives (Maths/English)	UCAS Tariff Points (low)	UCAS Tariff Points (high)	3 GCSE / VCE A Levels Grade Requirement (removed from final coding manual)	A Level Subject Requirement	A Level Subject Minimum Grade Requirement	Access to Higher Education (Science Based)	BTec	Diploma in Higher Education	Foundation Year / Degree	BSc Degree	UK Equivalencies	Non-Traditional Applications	Additional Qualifications for International Students
	1		1992 Wave 2	BSc	3 years	Full-time	5	4	Eng.Language or Literature, Maths	Accepted	104	112	Not Stipulated	Pure or Social Science	Not Stipulated	• Level 2 (15 credits) • Level 3 (45 credits) • Distinction (12 credits) • Merit (12 credits) (Science based) = 86 UCAS Tariff points equiv	Not listed as on option	Listed as an option but grade not stipulated	Not listed as an option	Listed as an option but grade not stipulated	• Irish Leaving Certificate • Scottish Advanced Highers • International Baccalaureate (grades not stipulated)	Life Experience	IELTS Grade 7 overall with 6.5 in all sub-sections	It is strongly recommended that prospective students have experience or exposure of their chosen profession prior to application. Whilst this is not essential, a thorough and clear demonstration of your understanding of the role is, of which may only be possible through lived experience.	Not Listed	No	No		https://www.beds.ac.uk/howtoapply/courses/undergraduate/next-year/occupational-therapy/
	2		1992 Wave 1	BSc	3 years	Full-time	Not Stipulated	4	Eng.Language or Literature, Maths	Accepted	128	144	Not Stipulated	Pure or Social Science	C	• Level 3 (15 credits) in Pure or Social Science • Remaining credits in any combination of Distinction, Merit or Pass = to 128 - 144 UCAS Tariff Points	• Extended Diploma: DDM in Pure or Social Science = 128 UCAS Tariff Points • Diploma / Foundation Diploma / Extended Ceritificate: plus A Level in Pure or Social Science (Grade C) = Grades for these BTECs not stipulated	Not listed as an option	Own Foundation Degree accepted - grades not stipulated	Not listed as an option	• Sccottish Highers - 128-144 UCAS Tariff Equivalent • Scottish Advanced Highers - 128-144 UCAS Tariff Equivalent • International Baccalaureate (Certificates & Diploma) - 128 - 144 UCAS Tariff Equivalent • EPQ plus 2x A Levels (1x C Grade in Pure or Social Science) • Cambridge Technical - 128 UCAS Tariff Equivalent	Widening Access, Level 3 Advanced Apprenticeship, Mature Student, Recognition of Prior Learning	IELTS Grade 7 overall with 6.5 in all sub-sections	Knowledge and understanding of the profession: We are looking for applicants who can show that they have a clear understanding of the profession. This can be demonstrated by having spent time shadowing or talking with occupational therapists, by gaining hands on experience (paid or voluntary) in different health and social care settings where occupational therapists work, and having examined rele…	Interview, Portfolio Review	Yes	No	• Access BU allows an offer to be made up to 16 UCAS points below the published tariff for students that have Life Experience over Educational Experience.	https://www.bournemouth.ac.uk/study/courses/bsc-hons-occupational-therapy
	3		Plateglass	BSc	3 years	Full-time	Not Stipulated	4	Eng.Language, Maths, Science or Combined Science	Accepted	120	120	BBB	General Studies not accepted	Not Stipulated	• 122 UCAS Tariff points (12 credits at Distinction in a Science or Pure Science) which equates to 109 UCAS Tariff Points; 122 requires 24 credits at Distinction (error noted by SM)	DDM in Pure or Social Science = 128 UCAS Tariff Points	Not listed as an option	Not Listed as an option	Not listed as an option	• International Baccalaureate 120 UCAS Tariff Points	Not Referenced	IELTS Grade 6.5 overall with 6.0 in all sub-sections	As part of the selection process, we interview shortlisted candidates prior to making offers. We take into consideration a number of factors when assessing your application. It's not just about your grades; we take the time to understand your personal circumstances and make decisions based on your potential to thrive at university and beyond.	Interview	No	No		https://www.bradford.ac.uk/courses/ug/occupational-therapy-bsc/
	4		1992 Wave 1	BSc	3 years	Full-time	Not Stipulated	4	Eng.Language or Literature, Maths	Not Accepted	128	128	Not Stipulated	None Required	Not Stipulated	No specific subjects required	Accepted but grades not stipulated	Not listed as an option	Not Listed as an option	Not listed as an option	• International Baccalaureate (grades not stipulated)	Work Experience, Recognition of Prior Leaning	IELTS Grade 7 overall with 6.5 in all sub-sections	Applicants will be required to attend an interview. For more details on the process, please visit our selection page. If you are shortlisted for a place on our course you will be invited to interview; our interviews are held on campus here at Glenside and are carried out by a panel of two people who will be selected from the program team staff, practice based occupational therapists, service user…	Interview	No	No	• Link to a video for top-tips to writing a healthcare personal statement as well as a personal statement guide. • UWE offer a foundation programme in health professions (1 year) which allows entry to BSc and Apprenticeship OT as an alternative to traditional entry route.	https://courses.uwe.ac.uk/B920/occupational-therapy
				Apprenticeship	4 years	Part-time	Not Stipulated	4	English, Maths	Not Stipulated	128	128	None Specified	None Specified	Not Stipulated	Not Stipulated	Not listed as on option	Not listed as an option	Not Listed as an option	Previous degrees considered on an individual basis	• European Baccalaureate (74 to 80 preferably including Pure Science or Social Science) = equivalent to BCC - BBB (104 - 120 UCAS Tariff Points)	Work Experience, Case by Case	Not listed as an option	Applicants will be sponsored by their employer and have experience in health care or social care in addition to the formal academic entry criteria. The core values of the NHS consititution are embedded throughout the programme and within it's recruitment process.	Interview, Values Based Assesment	Yes	No	• Non-Traditional Students must have recent study to Level 3 within the last 3 years and long-standing relevant experience. • UWE offer a foundation programme in health professions (1 year) which allows entry to BSc and Apprenticeship OT as an alternative to traditional entry route.
	5		1992 Wave 2	BSc	3 years	Full-time	Not stipulated	4	Eng.Language, Maths	Accepted	112	112	BBC	None Specified	Not Stipulated	Accepted but not stipulated	Accepted but not stipulated	Not listed as an option	Not Listed as an option	Not listed as an option	• Irish Highers • Sccottish Highers • Welsh Baccalaureate • European Baccalaureate • International Baccalaureate (grades not stipulated)	Recognition of Prior Learning, Mature Student, Work Experience	Not Stipulated	You are expected to have researched the profession and ideally visited at least one occupational therapy service so that you have some understanding of occupational therapy practice. All applicants who meet the educational admission criteria and who submit their applications by the UCAS deadline are invited to an interview. The purpose of the interview process is to establish your suitability for…	Interview, Values Based Assesment	Yes	No
	6		Plateglass	BSc	3 years	Full-time	5	4	English, Maths, Science	Not Stipulated	112	112	BBC	None Specified	Not Stipulated	• Level 3 (45 credits) - Merit (Science based) = 96 UCAS tariff points equivalent	DMM	Not listed as an option	Not Listed as an option	Not Applicable	International Baccalaureate (29 points or 554 at Higher Level) = 88 UCAS Tariff Equivalent/ Irish Leaving Certificate = 4 subjects at H3 & 1 Subject at H4 = 114 UCAS Tariff Equivalent / Welsh, Scottish, European quals not stipulated.	Recognition of Prior Learning (RPL)	IELTS Grade 7 overall with 6.5 in all sub-sections	BSc: Alongside academic criteria, applicants need to demonstrate knowledge of the scope of OT and practice settings, together with effective communication skills.	Interview, Literacy and Numeracy Test	No	No	NB - Apprenticeship is advertised in the Royal College handbook as pending accreditation, also advertised on the website as "currently under development" with an anticipated start date of Oct 2022
				MSc - Postgraduate	2 years	Full-time	Not Stipulated	Not Stipulated	Not Stipulated	Not Stipulated	Not Applicable	Not Applicable	Not Stipulated	None Specified	Not Stipulated	Not Stipulated	Not Stipulated	Not Stipulated	Not Listed as an option	Grade 2:2 or above (or international equivalent)	European, International, Welsh, Scottish and Irish quals not listed/stipulated.	Not Referenced	IELTS Grade 7 overall with 6.5 in all sub-sections	MSc: As part of the selection process, students will be expected to demonstrate good knowledge and a good understanding of the scope of work that an Occupational Therapist is required to undertake as well as the significance of the NHS constitution and its core values.	Interview, Literacy and Numeracy Test	Yes	No	• Evidence of recent academic study (i.e. course or module within the last 5 years)
	7		1992 Wave 1	BSc	3 years	Full-time	5	4	English Language, Maths	Not Stipulated	96	120	BBB - CCC	General Studies not accepted	Not Stipulated	• Level 3 (36 credits) Merit or Distinction (Science based) = 134 - 86 UCAS tariff points equivalent	DDM in Health or Social Care = 128 UCAS Tariff Points	Not listed as an option	Not Listed as an option	Not listed as an option	• International Baccalaureate (29 points to include 16 at higher level) = 128 UCAS Tariff Points (665 at Higher Level)	Case by Case	IELTS Grade 7 overall with 6.5 in all sub-sections	A minimum of 2 days of OT work experience is required by 31st July. All eligible candidates are interviewed following a review of their qualifications, academic reference and personal statement. The interview has Group, 121 and written elements.	Interview, Group Work, Written Component	No	No
				MSc - Postgraduate	2 years	Full-time	Not Stipulated	4	Eng.Language or Literature	Not Stipulated	Not Stipulated	Not Stipulated	Not Stipulated	Not Stipulated	Not Stipulated	Not Stipulated	Not Stipulated	Not Stipulated	Not Stipulated	Grade 2:2	Not Stipulated	Case by Case	IELTS Grade 7 overall with 6.5 in all sub-sections	Evidence of experience and understanding of the role of an occupational therapist demonstrated through the face to face values-based interview (which can be via skype if necessary) or supplementary information submitted following a successful interview.	Interview, Values Based Assessment, Work Experience	No	No
				Apprenticeship	4 years	Part-time	Not Stipulated	Not Stipulated	Not Stipulated	Not Stipulated	Not Stipulated	Not Stipulated	Not Stipulated	Not Stipulated	Not Stipulated	Not Stipulated	Not Stipulated	Not Stipulated	Not Listed as an option	Not Stipulated	European, International, Welsh, Scottish and Irish quals not listed/stipulated.	Not Referenced	Not Stipulated	Not Stipulated	Not Listed	No	No	• Apprentices will study alongside BSc full-time studnets and undertake the same level of training and education. • Website does not stipulate different entry criteria for the apprenticeship, therefore it is not obvious if entry criteria is different. Website encourages applicants to make an enquiry via a web based form.
	8		1992 Wave 1	BSc	3 years	Full-time	Not Stipulated	4	English, Maths	Accepted	120	120	None Specified	General Studies not accepted	Not Stipulated	• No specific subjects required • Level 3 (45 credits) -15 Distinction, 24 Merit, 6 Pass = 106 UCAS Tariff Points Equivalent	DDM (no stipulation for Science) = 128 UCAS Tariff Points	Not listed as an option	Not Listed as an option	Not Stipulated	Individual Quals listed for each country - European, International, Welsh, Scottish and Irish quals not listed/stipulated.	Case by Case	IELTS Grade 7 overall with 6.5 in all sub-sections	Ideally you need to be familiar with more than one area in which Occupational Therapists may work. This could be through personal or shadowing experience but also from reading or research.	Interview, Group Work, Written Component	No	No
				MSc - Postgraduate	2 years	Full-time	Not Stipulated	Not Stipulated	Not Stipulated	Not Stipulated	Not Applicable	Not Applicable	Not Stipulated	None Specified	Not Stipulated	Not Stipulated	Not Stipulated	Not Stipulated	Not Listed as an option	Grade 2:1 or above within the last 5 years	Individual Quals listed for each country - European, International, Welsh, Scottish and Irish quals not listed/stipulated.	Not Referenced	IELTS Grade 7	Ideally you need to be familiar with more than one area in which Occupational Therapists may work. This could be through personal or shadowing experience but also from reading or research. You will need tyo provide a satisfactory reference from an educational establishement, a previous employer or person of standing that should demonstrate ability to manage the academic demands of the programme, …	Interview, Group Work, Written Component	No	No	• MSc also offered but for post-registration (but excluded from this analysis) • Not clear if all sections of IELTS need to be 7
	9		1992 Wave 1	BSc	4-6 years	Part-time	Not Stipulated	4	Eng.Language, Maths	Accepted	Not Stipulated	Not Stipulated	At least one A'Level in the last 5 years	None Specified	Not Stipulated	Not Stipulated	Accepted but grades not stipulated - Extended Diploma and Diploma	Not listed as an option	Not Listed as an option	Grade 2:2 or above within the last 10 years	European, International, Welsh, Scottish and Irish quals not listed/stipulated.	Not Referenced	IELTS Grade 7 overall with 6.5 in all sub-sections - international students not accepted if a visa is required	A 500-word report which demonstrates the applicants understanding of the diversity of occupational therapy. Each applicant is responsible for gaining the knowledge required to write the report. Applicants who work in an occupational therapy setting may wish to draw on their experience, but it will be expected that a range of services will be referred to including physical, mental health, hospital…	Interview, Group Interview, Values Based Assessment, Work Experience	No	No	Targetting males as under-represented
				MSc - Postgraduate	2 years	Full-time	Not Stipulated	Not Stipulated	Not Stipulated	Not Stipulated	Not Applicable	Not Applicable	Not Stipulated	None Specified	Not Stipulated	Not Stipulated	Not Stipulated	Not Stipulated	Not Listed as an option	Grade 2:2 or above in any subject	European, International, Welsh, Scottish and Irish quals not listed/stipulated.	Not Referenced	IELTS Grade 7 overall with 6.5 in all sub-sections	A 500-word report which demonstrates the applicants understanding of the diversity of occupational therapy. Each applicant is responsible for gaining the knowledge required to write the report. Applicants who work in an occupational therapy setting may wish to draw on their experience, but it will be expected that a range of services will be referred to including physical, mental health, hospital…	Interview, Group Interview, Values Based Assessment, Work Experience	No	No	Targetting males as under-represented
				Apprenticeship	4 years	Part-time	Not Stipulated	Not Stipulated	English, Maths	Accepted	Not Stipulated	Not Stipulated	At least one A'Level in the last 5 years	None Specified	Not Stipulated	Not Stipulated	Not Stipulated	Not listed as an option	Not Listed as an option	Within the last 10 years	European, International, Welsh, Scottish and Irish quals not listed/stipulated.	Not Referenced	Not Stipulated	Knowledge and understanding of the profession and relevant work experience.	Not Listed	No	No
	10		1992 Wave 1	Apprenticeship	3 years	Part-time	5	4	English, Maths, Science	Accepted	104	104	BCC	None Specified	Not Stipulated	• Level 3 (12 credits) at Distinction * Level 3 (18 credits) at Merit Equiv 93 UCAS tariff points (Science based)	• Extended Diploma - DMM = 112 UCAS Tariff Points • National Diploma - DD plus A Level grade C = 96 + 32 = 128 UCAS Tariff Points • Extended Certificate - D plus 2 A Levels at Grade C = 48 (extended cert) + 64 (2 x C at A Level) = 112 UCAS Tariff Points minimum - need to consider talking about separately	Not listed as an option	Foundation Degree in an appropriate subject with an average of 60%	Graduate or Under Graduate Degree	International, European, Scottish, Welsh and Irish quals not listed as an option	Widening Access	IELTS Grade 7 overall with 6.5 in all sub-sections - not open to international and EU students	In addition, you need to be: • nominated by your employer and have a permanent or fixed-term contract of employment for 30 hours per week or more. Fixed term contracts must be long enough for apprentices to successfully complete the apprenticeship • successful at interview • demonstrate sufficient understanding of the NHS and/or Social Care Values and the scope of occupational therapy practice • …	Interview, Values Based Assessment, Work Experience	Yes	No	No Diploma in Higher Education, but Certificate in Higher Education and Extended or Foundation Degree accepted, all at average 60% Targetting under-represented groups
	11		1992 Wave 1	BSc	3 years	Full-time	Not Stipulated	4	Eng.Language, Maths	Not Stipulated	120	120	BBB	Pure or Social Science, General Studies not accepted	Not Stipulated	• Level 3 (45 credits) 30 at Distinction and 15 at Merit = 128 UCAS Tariff points equivalent • No specific subjects required	• DDM in Health or Social Care = 128 UCAS Tariff Points • Or Applied Science	Not listed as an option	Not Listed as an option	Not Stipulated	International, European, Scottish, Welsh and Irish quals not listed as an option	Recognition of Prior Learning (RPL)	IELTS Grade 6.5 overall with 6.0 in all sub-sections	• You must demonstrate a good understaning of the profession of Occupational Therapy	Interview	No	No	NCFE CACHE Technical Level 3 extended diploma at Grade B NB - Apprenticeship is advertised in the Royal College handbook as pending accreditation, but is not on the website
	12		1992 Wave 2	BSc	3 years	Full-time	Not Stipulated	4	Eng.Language	Not Stipulated	112	120	Not Stipulated	None Specified	Not Stipulated	• No specific subjects required • 60 credits overall 45 at Level 3 24 at Distinction 24 at Merit = 99 - 122 UCAS Tariff points equivalent	• Extended Diploma in Heath or Social Care: DMM - DDM = 112 - 128 UCAS Tariff Points • BTec Diploma in Health or Social Care: D* D* = 112 UCAS Tariff Points • Other BTec subjects are accepted	Not Stipulated	Not Listed as an option	Not listed as an option	• 112-120 tariff points from a maximum of 4 Scottish Highers • 112-120 tariff points from a maximum of 4 Irish Leaving Certificate Highers / International, European and Welsh quals not listed as an option/stipulated.	Not Referenced	Not listed as an option	• We strongly recommend you visit an Occupational Therapist prior to interview as you will be asked about your understanding of their role at interview. • Students who are selected for interview attend an information session and campus tour, followed by a group assessment and individual interview. The selection is based on the academic profile, personal statement, and reference, as well as demons…	Interview, Values Based Assesment	Yes	No
				MSc - Postgraduate	2 years	Full-time	Not Stipulated	4	Eng.Language	Not Stipulated	Not Applicable	Not Applicable	Not Stipulated	None Specified	Not Stipulated	Not Stipulated	Not Stipulated	Not Stipulated	Not Stipulated	Grade 2:2 or above within the last 3 years	International, European, Scottish, Welsh and Irish quals not listed as an option/stipulated	Work Experience, Life Experience	IELTS Grade 7 overall with nothing below 6.5	• We strongly recommend you visit an Occupational Therapist prior to interview as you will be asked about your understanding of their role at interview. In addition to a degree, candidates should have a GCSE grade C or above in English Language. If you have an unrelated first degree, but have experience in occupational therapy, your application will be considered. Applicants unable to meet the fo…	Interview, Values Based Assesment	Yes	No
	13		1992 Wave 1	BSc	3 years	Full-time	Not Stipulated	4	Eng.Language, Maths, Science	Accepted	120	120	At least one A'Level in Science or Social Science at Grade B	Pure or Social Science	B	Pass overall with a minimum of 120 UCAS tariff points (this is equivalent to (27D & 15M OR 24D & 21M - added by SM, grades breakdown not stated on website)	Not Stipulated	Not Stipulated	Not Listed as an option	Not listed as an option	• Scottish Awards (Minimum of 5 subjects at Grade B at Higher Level. At least one science subject normally required which can include Psychology or PE) = 135 UCAS Tariff Points Equivalent • Irish Leaving Certificate (Minimum of 5 subjects at Grade C1 or above at Higher Level of which at least 3 must be at B2. One science subject normally required which can include Psychology or PE) = 108 UCAS Tar…	Recognition of Prior Learning, Mature Student, Work Experience	IELTS Grade 7 overall with nothing below 6.5	• In your personal statement you will be required to demonstrate your interest, knowledge and commitment to the profession, including details of relevant work experience.	Interview	No	No
				MSc - Postgraduate	2 years	Full-time	Not Stipulated	4	Eng.Language, Maths	Accepted	Not Applicable	Not Applicable	Not Stipulated	None Specified	Not Stipulated	Not Stipulated	Not Stipulated	Not Stipulated	Not Listed as an option	Grade 2:2 or above within the last 5 years in Pure or Social Science	International, European, Scottish, Welsh and Irish quals not listed as an option/stipulated	Recognition of Prior Learning, Mature Student, Work Experience	IELTS Grade 7 overall with nothing below 6.5	• An understanding of the philosophy, practice and scope of occupational therapy • Appropriate work experience/shadowing • The attitudes, behaviours and values of care and compassion • Evidence of self-direction and motivation • Effective communication skills and the ability to work both independently and as part of a team	Interview, Values Based Assesment	Yes	No	Students will be recruited on the basis that their values align with those of the NHS Constitution, as well as having the right skills and aptitude, in accordance with Value Based Recruitment, (Health Education England, Value Based Recruitment Framework, October 2014). To view the NHS values click here. If selected you will need to attend an interview. At the interview you will be tested on the v…
	14		1992 Wave 1	MSc - Postgraduate	2 years	Full-time	3	4	Eng.Language, Maths, Science	Not Stipulated	Not Applicable	Not Applicable	Not Stipulated	None Specified	Not Stipulated	Not Stipulated	Not Stipulated	Not Stipulated	Not Listed as an option	Grade 2:2 in a relevant discipline	International, European, Scottish, Welsh and Irish quals not listed as an option/stipulated	Not Referenced	IELTS Grade 7 overall with nothing below 5.5	• Knowledge of contemporary health and social care issues, and the role of the occupational therapist in providing health and social care interventions	Interview	No	No
	15		Redbrick Wave 1	BSc	3 years	Full-time	5	4	Eng.Language, Maths	Not Stipulated	120	120	BBB	General Studies not accepted	Not Stipulated	• Level 3 (45 credits) 30 at Distinction and 15 at Merit or higher = 128 UCAS Tariff points equivalent	• DDD (144 UCAS Tariff Points) or DD with one A Level at minimum Grade B (96 + 40) = 136 UCAS Tariff Points	Not listed as an option	Not Listed as an option	Grade 2:2 or above in any subject	• International Baccalaureate (30 points to include 3 higher level subjects at Grade 4. Biology must be at Grade 4) - unable to trransfer to UCAS equivalence • European Baccalaureate (74% overall with a minimum of 8 in Biology and no subject below 6) = B in Biology, nothing below C, 74% = BCC A Level equivalent = 104 UCAS Tariff Points Equivalence • Irish Leaving Certificate (6 higher level subje…	Mature Student	IELTS Grade 7 overall with 6.5 in all sub-sections	Candidates must show evidence, in their UCAS Personal Statement, of a good understanding of the scope of Occupational Therapy practice, preferably indicated by observational experience. It is recommended that applicants have observed Occupational Therapists at work and reflect this in their personal statement. It is preferable to have at least two visits, one being in the field of mental health a…	Interview, Values Based Assesment	Yes	No	Applicants are advised to read the guidance booklet available at this link.
				MSc - Postgraduate	2 years	Full-time	5	5	Eng.Language, Maths, Science	Not Stipulated	Not Applicable	Not Applicable	Not Stipulated	None Specified	Not Stipulated	Not Stipulated	Not Stipulated	Not Stipulated	Not Listed as an option	Grade 2:1 or above from across a range of disciplines, e.g. biological sciences, social sciences, health sciences.	International, European, Scottish, Welsh and Irish quals not listed as an option/stipulated	Not Referenced	• IELTS Grade 7 overall with 6.5 in all sub-sections • TOEFL iBT - 100, with no element lower than 22 • International Baccalaureate - Standard Level (Grade 6) • Hong Kong use of English - AS level B • INDIA Standard XII - 75% or above from Central and Metro State Boards • WAEC - B • Cambridge Proficiency - B	Applicants must present with a good understanding of the profession including an awareness of the procedures undertaken. Ideally a clinical observational visit to a diagnostic imaging department must be completed in support of the application. (This has been relaxed in the current COVID situation).	Interview, Values Based Assesment	Yes	Yes	MSc programme not due to start until Jan 2022 NB - TOEFL is no longer classified by UK Visas and Immigration as a Secure English Language Test (SELT). However, at the current time the university is continuing to accept TOEFL, at the required level, for entry on to Undergraduate and Postgraduate academic programmes. Website while promoting OT makes specific reference to Diagnostic Radiography (!)	https://www.liverpool.ac.uk/study/postgraduate-taught/taught/occupational-therapy-msc/entry-requirements/
	16		Plateglass	BSc	3 years	Full-time	5	4	Eng.Language, Maths	Accepted	120	120	BBB	Pure or Social Science	B	• Minimum of 120 UCAS tariff points in the Access to HE Diploma in Health Science, Health Professions, Health and Social Care, Health Studies, Medicine, Medical Science, Nursing, Occupational therapy, Physiotherapy, Science or Science in Health Professions with 45 credits. (this is equivalent to (27D & 15M OR 24D & 21M - added by SM, grades breakdown not stated on website)	• BTEC Level 3 Extended Diploma DDD in Health and Social Care or Applied Science = 144 UCAS Tariff Points • BTEC Level 3 Diploma DD in Health and Social Care or Applied Science, with an A-level at grade B = 96 + 40 (B) = 136 UCAS Tariff Points. • BTEC Level 3 Subsidiary Diploma D in Health and Social Care or Applied Science, with A-level grades BB = 48 + 80 (2 B's) = 128 UCAS Tariff Points	Not listed as an option	Not Listed as an option	Not listed as an option	• International Baccalaureate Diploma 30 points including 5 in Higher Level Biology, Human Biology, Chemistry, Psychology, Health and Social Care, Physical Education or Sociology. GCSE English equivalent SL 5 or HL 4 and Mathematics SL 4 or HL 4 = 120 UCAS Tariff Points Equivalent • Individual Quals listed for each country	Mature Student, Work Experience	IELTS Grade 7 overall with 6.5 in all sub-sections	Nothing listed on website about application	Not Listed	Yes	No
				MSc - Postgraduate	2 years	Full-time	Not Stipulated	Not Stipulated	Not Stipulated	Not Stipulated	Not Applicable	Not Applicable	Not Stipulated	None Specified	Not Stipulated	Not Stipulated	Not Stipulated	Not Stipulated	Not Listed as an option	Grade 2:1 with a Science profile and evidence of informed insight into the profession of OT	Individual Quals listed for each country	Not Referenced	IELTS Grade 7 overall with 6.5 in all sub-sections	Nothing listed on website about application	Interview, Selection Days	Yes	No	Applicants with a 2:2 honours degree in a subject relevant to OT and who have extensive experience of working in a health or social care setting relevant to OT will be considered and assessed on an individual basis
	17		1992 Wave 1	BSc	3 years	Full-time	5	4	English, Maths	Not Stipulated	120	120	BBB	None Specified	Not Stipulated	• 30 Distinctions and 15 Merits = 128 UCAS Tariff points equivalent	• BTEC National Diploma DDM = 128 UCAS Tariff Points	Not listed as an option	Not Listed as an option	Not listed as an option	International, European, Scottish, Welsh and Irish quals not listed as an option/stipulated	Recognition of Prior Learning (RPL)	IELTS Grade 7 overall or equivalent to include 7 in listening in reading / 7 in writing and speaking sections.	Assessors of personal statements are looking for three key things: • That your personal statement focuses on the profession you are applying for and clearly states your reason for choosing the course. • A description of your personal qualities, skills and experience in relation to your chosen course, as well as knowledge of the demands of the course and profession. • That your application is well…	Interview, Values Based Assesment	Yes	Yes	• Equivalent Level 3 qualifications worth 128 UCAS points (name of qualification not stipulated) • At LSBU, we are committed to ensuring that students with a disability or specific learning difficulty are supported in their application and studies by creating reasonable adjustments where we can. We provide support around skills for learning, disability and dyslexia, health and wellbeing amongst m…	Entire page devoted to interview prep and what interviewres are looking for - focussing on professional and personal skills as opposed to academia https://www.lsbu.ac.uk/study/study-at-lsbu/our-schools/health-and-social-care/applications/health-and-social-care-interviews
				BSc	4 years	Part-time	5	4	English, Maths	Not Stipulated	120	120	BBB	None Specified	Not Stipulated	• 30 Distinctions and 15 Merits = 128 UCAS Tariff points equivalent	• BTEC National Diploma DDM = 128 UCAS Tariff Points	Not listed as an option	Not Listed as an option	Not listed as an option	International, European, Scottish, Welsh and Irish quals not listed as an option/stipulated	Recognition of Prior Learning (RPL)	IELTS Grade 7 overall or equivalent to include 7 in listening in reading / 7 in writing and speaking sections.	Assessors of personal statements are looking for three key things: • That your personal statement focuses on the profession you are applying for and clearly states your reason for choosing the course. • A description of your personal qualities, skills and experience in relation to your chosen course, as well as knowledge of the demands of the course and profession. • That your application is well…	Interview, Values Based Assesment	Yes	Yes	• Equivalent Level 3 qualifications worth 128 UCAS points (name of qualification not stipulated) • At LSBU, we are committed to ensuring that students with a disability or specific learning difficulty are supported in their application and studies by creating reasonable adjustments where we can. We provide support around skills for learning, disability and dyslexia, health and wellbeing amongst m…	Entire page devoted to interview prep and what interviewres are looking for - focussing on professional and personal skills as opposed to academia https://www.lsbu.ac.uk/study/study-at-lsbu/our-schools/health-and-social-care/applications/health-and-social-care-interviews
				MSc - Postgraduate	2 years	Full-time	Not Stipulated	Not Stipulated	Not Stipulated	Not Stipulated	Not Applicable	Not Applicable	Not Stipulated	None Specified	Not Stipulated	Not Stipulated	Not Stipulated	Not Stipulated	Not Listed as an option	Grade 2:2 or above in any subject	International, European, Scottish, Welsh and Irish quals not listed as an option/stipulated	Not Referenced	IELTS Grade 7 overall or equivalent to include 7 in listening in reading / 7 in writing and speaking sections.	• If you are applying for Occupational Therapy PgDip or MSc, your personal statement can be up to 1000 words. • Applicants will need to demonstrate the following abilities, skills and attributes within the application, personal statement and interview activities. • Communicate effectively both verbally and in writing. • Commitment to the values and principles that underpin the occupational therap…	Interview, Group Work	Yes	No	Personal statement Please provide a concise personal statement, max. 1000 words, that provides evidence of the specific skills, qualities, values and attributes that you believe demonstrate your; • Motivation to become an occupational therapist • Specific personal skills, qualities and attributes that you bring to the courses and the profession • Ability to work independently and in small groups …
				PGDip	2 years	Full-time	Not Stipulated	Not Stipulated	Not Stipulated	Not Stipulated	Not Applicable	Not Applicable	Not Stipulated	None Specified	Not Stipulated	Not Stipulated	Not Stipulated	Not Stipulated	Not Listed as an option	Grade 2:2 or above in any subject	International, European, Scottish, Welsh and Irish quals not listed as an option/stipulated	Not Referenced	IELTS Grade 7 overall or equivalent to include 7 in listening in reading / 7 in writing and speaking sections.	• If you are applying for Occupational Therapy PgDip or MSc, your personal statement can be up to 1000 words. • Applicants will need to demonstrate the following abilities, skills and attributes within the application, personal statement and interview activities. • Communicate effectively both verbally and in writing. • Commitment to the values and principles that underpin the occupational therap…	Interview, Group Work	Yes	No	Personal statement Please provide a concise personal statement, max. 1000 words, that provides evidence of the specific skills, qualities, values and attributes that you believe demonstrate your; • Motivation to become an occupational therapist • Specific personal skills, qualities and attributes that you bring to the courses and the profession • Ability to work independently and in small groups …
	18		1992 Wave 1	BSc	3 years	Full-time	5	4	Eng.Language, Science or Combined Science	Not Accepted	120	120	BBB	Pure or Social Science	Not Stipulated	• Level 3 (60 credits) - 45 Graded and 15 ungraded • 21 Credits at Distinction and 24 at Merit = 118 UCAS Tariff Points Equivalent • Must be completed in the last 5 years and credits must be in pure science (exluding Sociaology)	• Extended Diploma - DDM • Subjects in Science, Psychology, Biology, Health and Social Care may be helpful but is not essential	Not listed as an option	Not Listed as an option	Grade 2.2 honours or higher	• Sccottish Highers - Five B grades at Higher Level including English Language, Maths and Science. BBB at Advanced Higher Level including Biology or Human Biology = 135 UCAS Tariff Points Equivalent • Irish Leaving Certificate - Six B grades at Higher Level, including English and Maths, English Language and Maths B2 at HL. Applicants should list their Junior Certificates on UCAS form = 120 UCAS T…	Case by Case	IELTS Grade 7 overall with 6.5 in all sub-sections Pearsons Test - 67 overall (including 67 in written and speaking element and no section less than 61)	* POST COVID INFORMATION We understand the challenges for our prospective applicants for medicine and allied health courses trying to gain work experience at this time, particularly in clinical settings. In response to the government’s social distancing guidelines, which have a significant impact on all areas of life, we have chosen to relax our work experience requirements for prospective applic…	Interview, Work Experience	No	Yes	While it asks for Pure of Social Science at A Level, it is not essential * PRE-COVID INFORMATION You must have work or voluntary experience in a field which demonstrates communication and people skills which are relevant to a career in Occupational Therapy. This may be in the field of Education, Social Care, or Health but also in Customer Services or Conflict Resolution. Your personal statement s…
			1992 Wave 1	Apprenticeship																								** Advertsied as "Occupational Health". Website says "Occupational Therapy" text outstanding, RCOT career handbook states "pending accreditation" therefore EXCLUDED FROM DATA COLLECTION EMAIL SENT FOR CLARIFICATION - NO RESPONSE RECEIVED
	19		1992 Wave 1	BSc	3 years	Full-time	5	4	Eng.Language, Maths, Science	Accepted	112	112	Not Stipulated Points from 3 A'Levels preferably Biology to at least AS Level	General Studies not accepted	Not Stipulated	• 45 Credits (18 Level 3 credits at Distinction and 27 Level 3 credits at Merit) = 115 UCAS Tariff Equivalent	Extended Dipolma - 112 UCAS Tariff points (DMM) in a Science or Health subject	Not listed as an option	Not Listed as an option	Grade 2:1 or above website signposts to MSc	• Irish Leaving Certificate 120 points from five Highers/Honours subjects, preferably including biology. • Scottish Highers 123 points from four or five Highers, preferably including biology. • Advanced Scottish Highers 136 points from three Advanced Highers, preferably including biology.	Recognition of Prior Learning (RPL)	IELTS Grade 7 overall with 6.5 in all sub-sections Test of English as a Foreign Language (TOEFL) with a minimum score of 100/120 (in conjunction with a Teesside University English language test)*	You're encouraged to seek some work experience before you apply. Your personal statement will be measured against the following criteria: • your ability to complete all sections of the application form fully and correctly • the level of all qualifications and grades must be specified • appropriate academic entry requirements achieved or predicted • evidence of study over the last three years • pe…	Interview, Group Work, Values Based Assesment	Yes	No	* Also accepts CACHE Level 3 Extended Diploma in Health & Social Care 120 points (B) in health and social care. * Foundation degree - pass in a health or science subject, preferably biology.
				MSc - Postgraduate	2 years	Full-time	Not Stipulated	Not Stipulated	Not Stipulated	Not Stipulated	Not Applicable	Not Applicable	Not Stipulated	None Specified	Not Stipulated	Not Stipulated	Not Stipulated	Not Stipulated	Not Listed as an option	Grade 2:1	European, International, Welsh, Scottish and Irish quals not listed/stipulated.	Recognition of Prior Learning (RPL)	IELTS Grade 7 overall with 6.5 in all sub-sections Test of English as a Foreign Language (TOEFL) with a minimum score of 100/120 (in conjunction with a Teesside University English language test)*	Admission to the course depends on: • academic entry requirements being met • satisfactory application form • successful interview • satisfactory references • completed work-based risk assessment process • a satisfactory Disclosure and Barring Service check. Your personal statement is measured against the following criteria: • your ability to complete all sections of the application form fully an…	Interview, Group Work, Values Based Assesment	Yes	No	RCOT career handbook states Apprenticeship pending accreditaion. Website would suggest that accreditation has not yet happened.
				Apprenticeship	3 years	Full-time	Not Stipulated	Not Stipulated	English, Maths	Accepted	Not Stipulated	Not Stipulated	3 A'Levels to include Biology or Human Biology	Pure Science	Not Stipulated	Science based access course accepted - no grades stipulated	Not listed as on option	Not listed as an option	Not listed as an option	Not listed as an option	European, International, Welsh, Scottish and Irish quals not listed/stipulated.	Recognition of Prior Learning (RPL), Life Experience, Work Experience	Not listed as an option	Admission to the course depends on: • academic entry requirements being met • satisfactory completion of an interview against set criteria • satisfactory references • completed work-based risk assessment process • a satisfactory Disclosure and Barring Service check	Interview	No	No	Hyper-link to general entry requirements states "we consider all academic and vocational qualifications. Don't be discouraged if you can't meet the exact entry requirements - come and talk to us"
	20		1992 Wave 1	BSc	3 years	Full-time	Not Stipulated	4	Eng.Language, Maths, Science	Not Stipulated	120	120	Not Stipulated	None Required	Not Stipulated	• Minimum of 120 UCAS tariff points (this is equivalent to (27D & 15M OR 24D & 21M - added by SM, grades breakdown not stated on website)	Btec Diploma (not possible to reach 120, max = 112) or Extended Diploma equivalent to 120 UCAS points = DDM or 128 UCAS Tariff Points minimum	Not Stipulated	Not Listed as an option	Not listed as an option	Scottish and Irish Highers to the equivalent of 120 UCAS points International Baccalaureate equivalent to 120 UCAS points / European and Welsh quals not listed/stipulated.	Not Referenced	IELTS Grade 7 overall with 6.5 in all sub-sections • Individual Quals listed for each country	Applicants will be required to attend an interview	Interview	No	No	NB - Apprenticeship is advertised in the Royal College handbook as pending accreditation, but is not on the website
				MSc - Postgraduate	2 years	Full-time	Not Stipulated	4	Eng.Language, Maths, Science	Not Stipulated	Not Applicable	Not Applicable	Not Stipulated	None Specified	Not Stipulated	Not Stipulated	Not Stipulated	Not Stipulated	Not Listed as an option	Grade 2:1 in a relevant subject to OT and completed in the last 5 years	European, International, Welsh, Scottish and Irish quals not listed/stipulated.	Recognition of Prior Learning (RPL), Life Experience, Work Experience	IELTS Grade 6.5 overall with 6.0 in all sub-sections • Individual Quals listed in each country	Nothing listed on website about application	Not Listed	No	No	Applicants with experience in the field who hold a 2:2 honours degree will be assessed on an individual basis
	21		1992 Wave 2	BSc	3 years	Full-time	5	4	English, Maths	Not Stipulated	112	112	BBC	General Studies not accepted	Not Stipulated	• Level 3 (15 credits) at Distinction * Level 3 (30 credits) at Merit = 112 UCAS Tariff Points Equivalent	DDM - 18 units = 128 UCAS Tariff Points	Not listed as an option	Not Listed as an option	Not listed as an option	International, European, Scottish, Welsh and Irish quals not listed as an option/stipulated	Case by Case	IELTS Grade 7 overall with 6.5 in all sub-sections	Nothing listed on website about application	Interview	No	No	You will need to provide evidence of successful recent study at degree entry level. We also consider other recognised proffessional courses that are not listed above, please contact our admissions team to discuss this on an individual basis. Each application is considered on it's own merit so if you are unsure if you havce the skills, knowledge or qualifications tio apply pleaae contact us. Open …
				Apprenticeship	3 years	Part-time	5	4	English, Maths	Not Stipulated	112	112	BBC	General Studies not accepted	Not Stipulated	• Level 3 (15 credits) at Distinction * Level 3 (30 credits) at Merit = 112 UCAS Tariff Points Equivalent	DDM - 18 units (in a Health or Science related subject) = 128 UCAS Tariff Points	Not listed as an option	Not Listed as an option	Not listed as an option	International, European, Scottish, Welsh and Irish quals not listed as an option/stipulated	Mature Student	Not listed as an option	Nothing listed on website about application	Not Listed	No	No	We will also consider other recognised proffessional courses that are not listed above. Mature student entry is strongly encouraged. Each application ios considered on it’s own merit. Sponsored by employer required for application Open University minimum 60 credits NVQs at any level are not accepted
	22		Plateglass	BSc	3 years	Full-time	5	4	Eng.Language, Maths, Science	Not Stipulated	120	136	BBB / ABC or BBC with an A in extended project	General Studies not accepted	Not Stipulated	Access course pass with Merit (45 credits) at Level 3 = 96 UCAS Tariff Points Equivalent	DDM in Health or Science = 128 UCAS Tariff Points	0.55	Not Listed as an option	Grade 2:1 or Grade 2:2 with BBC at A Level	• Scottish Highers - AABBB = 147 UCAS Tariff Equivalence • Scottish Highers Advianced - CCC = 120 UCAS Tariff Equivalent • Irish Leaving certificate - 2 subjects at H2 / 4 subjects at H3 = 128 UCAS Tariff Points Equivalence • European Baccalaureate - 70% = CCC A Level Equivalence = 96 UCAS Tariff Points Equivalent • International Baccalaureate - 31 points - unable to convert to UCAS Tariff Equiva…	Case by Case	IELTS Grade 7 overall with minimum 7 in each component Link to other English Language qualifications on website INTO UEA = Universities own English Language programme designed to develop skills for entry.	The strongest applicants will be invited to interview. Please note that meeting (or being predicted to meet) the minimum academic entry requirements will not guarantee that you will be selected for interview.	Interview, Values Based Assesment	Yes	Yes	Website also includes wide rage of qualifications not commonly listed on other websites: * Certificate of Higher Education - 55% with BBC at A level • Foundation degree in Health, Care, Science - 55% * Foundation year of an undergraduate degree at a UK university in health, care or science - 60% with BBC at A level * Open University (60 credits) in health, care or science • Cache level 3 dipolma …	See website for detailed description of values based recruitment and work experirnce requirements at interview https://www.uea.ac.uk/course/undergraduate/bsc-occupational-therapy#course-entry-requirements
				MSc - Postgraduate	2 years	Full-time	Not Stipulated	Minimum Grade C in Biology or CC in Double Science	Science or Combined Science	Not Stipulated	Not Applicable	Not Applicable	Strong profile in Arts & Sciences - specific grades not listed	None Specified	Not Stipulated	Not Stipulated	Not Stipulated	Not Stipulated	Not Listed as an option	Grade 2:1 or equivalent and applicants with a 2:2 or equivalent may be considered with strong relevevant work experience	Not Stipulated	Not Referenced	IELTS Grade 7 overall with 6.5 in all sub-sections Pearson Test (PTE 65 overall with a minimum of 58 in all components) All test scores must be less than 2 years old	The strongest applicants will be invited to interview. Please note that meeting (or being predicted to meet) the minimum academic entry requirements will not guarantee that you will be selected for interview. All interviews for entry in February 2022 will take place online. We do not disclose interview questions, but in general terms the interviews will explore a range of issues, including your s…	Interview, Group Work	Yes	Yes	WHILE COVID IS NOT SPECIFICALLY MENTIONED, WEBSITE STATES THAT ALL INTERVIEWS FOR 2021 WILL BE ONLINE
				Apprenticeship	Not Stipulated	Part-time	Not Stipulated	Not Stipulated	Not Stipulated	Not Stipulated	Not Stipulated	Not Stipulated	Not Stipulated	None Specified	Not Stipulated	Not Stipulated	Not Stipulated	Not listed as an option	Not Listed as an option	Not listed as an option	Not Stipulated	Not Referenced	Not listed as an option	Nothing listed on website about application	Not Referenced	No	No	Very limited information available for candidates. There is an "email us" button. Entry year states 2020 so questionable whether this course is still running. EXCLUDED FROM DATA COLLECTION
	23		1992 Wave 1	BSc	3 years	Full-time	Not Stipulated	4	English, Maths, Science	Accepted	104	104	BCC	None Specified	Not Stipulated	• Level 3 (12 credits) in Biology or Human Biology - no grades stipulated • English & Maths Level 2 credits not accepted as GCSE replacement	DMM = 112 UCAS Tariff Points	Not listed as an option	Not Listed as an option	Not listed as an option	• International Baccalaureate (29 points) - unable to convert to UCAS Tariff Equivalent	Widening Access (Contextual Offer), Mature Student	IELTS Grade 6.5 overall with 6.5 in all sub-sections	All Oxford Brookes University Health and Social Care Programmes conduct Value Based Recruitment (VBR). We recognise that values and attitudes have the greatest impact on the quality of people's care and their experiences. VBR is a way of helping our Programme recruitment teams to assess the values, motives and attitudes of those who wish to work with people in health and social care settings. Whe…	Values Based Assesment	Yes	No	Contextual Offer at UCAS tariff points 88 (a reduction of up to 3 grades below standard entry criteria) Mature Students Level 3 study in the last 3 years, plus English Grade 5 and Maths Grade 4 GCSE or equivalent. Covid 19 advice for all students and not just for OT - doesn't relate to admissions process, more about current student studying.
				MSc - Postgraduate	2 years	Full-time	5	4	Eng.Language, Maths, Science	Not Stipulated	Not Applicable	Not Applicable	Not Stipulated	None Specified	Not Stipulated	Not Stipulated	Not Stipulated	Not listed as an option	Not listed as an option	BA or BSc Grade 2:2 or above in a pure of social science	International, European, Scottish, Welsh and Irish quals not listed as an option/stipulated	Not Referenced	IELTS Grade 6.5 overall with 6.5 in all sub-sections		Interview, Group Interview, Written Component, Values Based Assesment	Yes	No	All applicants must have taken and passed a module or course on research methods addressing both qualitative and quantatative study designs and statistics. Covid 19 advice for all students and not just for OT - doesn't relate to admissions process, more about current student studying.
	24		1992 Wave 1	BSc	3 years	Full-time	5	4	English, Maths, Science	Not Stipulated	112	128	B or C in a Pure or Social Science	Pure or Social Science	C	33 credits at Merit or Distinction Level, including 15 Level 3 credits in Biology, Science or Social Science All further Level 3 credits must be at Merit Level = 131 - 96 UCAS Tariff Points Equivalence	DDM and must contain Science, Health or Social Science = 128 UCAS Tariff Points Btec preferably in conjunction with a Science or Social Science A Level	Not listed as an option	Not listed as an option	Not listed as an option	International Baccalaureate (IB) Scottish Qualification Framework Irish Qualification Framework No points / tariff listed	Recognition of Prior Learning (RPL), Case by Case	IELTS Grade 7 overall with 6.5 in all sub-sections Or GCSE English Grade C	Strong Personal Statement	Interview, Values Based Assesment	Yes	No	If you hold a BTEC qualification it is vital that you provide our Admissions team with details of the exact modules you have studied as part of the BTEC. Without this information we may be unable to process your application quickly and you could experience significant delays in the progress of your application to study with us. Please explicitly state the full list of modules within your qualific…
				MSc - Postgraduate	2 years	Full-time	Not Stipulated	4	Maths, English	Not Accepted	Not Applicable	Not Applicable	Not Stipulated	None Specified	Not Stipulated	Not Stipulated	Not Stipulated	Not Stipulated	Not listed as an option	Grade 2:1 or above completed in the last 5 years	International Baccalaureate (IB) Scottish Qualification Framework Irish Qualification Framework No points / tariff listed	Not Referenced	IELTS Grade 7 overall with 6.5 in all sub-sections Or GCSE English Grade C	Strong Personal Statement A personal statement of approximately 250-400 words about the reasons for your interest in the course and outlining the nature of previous and current related experience. You can write this into the online application form, or include it as a separate document Your curriculum vitae or résumé, including details of relevant professional/voluntary experience, professional r…	Interview	No	No	No reference to Values VBAsed Assessment / NHS values in the MSc programme, but this is referred to in the BSc programme
	25		1992 Wave 1	BSc	3 years	Full-time	5	4	Maths, English, Health & Social Care	Not Stipulated	120	120	BBB	Pure or Social Science P.E.	B	Access course 120 UCAS points including 30 Level 3 credits at Distinction (this is equivalent to (27D & 15M OR 24D & 21M (122 points) - added by SM, grades breakdown not stated on website) (Subjexct not stipulated)	Extended Dipolma (DDM) in Health & Social Care = 128 UCAS Tariff Points Ordinary BTec Diploma at D* D* in Health & Social Care = 112 UCAS Tariff Points	Not listed as an option	Own University H&S Foundation Degree	Not listed as an option	International Baccalaureate Diploma (Pass incl. 120 points from higher level subjects) = 120 UCAS Tariff Points Equivalent	Own University H&S Foundation Degree	IELTS Grade 7 overall with 6.5 in all sub-sections • Individual Quals listed in each country	Nothing listed on website about application	Not Listed	No	No
				MSc - Postgraduate	2 years	Full-time	Not Stipulated	4	Maths, English	Not Stipulated	Not Applicable	Not Applicable	Not Stipulated	None Specified	Not Stipulated	Not Stipulated	Not Stipulated	Not Stipulated	Not listed as an option	Grade 2:2 or above, or equivalent professional experience or learning in a related field	International, European, Scottish, Welsh and Irish quals not listed as an option/stipulated	Case by Case	IELTS Grade 7 overall with 6.5 in all sub-sections • Individual Quals listed for each country	Application to the programme will be via a completed application form including personal statement and two supporting references In the personal statement applicants should demonstrate: How they meet the academic entry requirements, A knowledge of occupational therapy and a motivation to join the occupational therapy profession. Where applicants have relevant experience, they should include a des…	Interview, Values Based Assesment	No	No
	26		Plateglass	BSc	3 years	Full-time	5	4	Eng.Language, Maths, Science	Not Stipulated	120	120	BBB - must be achieved in one sitting	Pure or Social Science	B	Minimum 120 UCAS points in specific subjects of Health, Health Science or Allied Health (this is equivalent to (27D & 15M OR 24D & 21M (122 points) - added by SM, grades breakdown not stated on website)	DDM in Health or Science related subjects = 128 UCAS Tariff Points	Not listed as an option	Not listed as an option	Not listed as an option	International Baccalaureate (32 points) - unable to convert to UCAS Tariff Equivalent European Baccalaureate (pass in Diploma of at least 65% to include Biology = CDD A Level equivalent = 80 UCAS Tariff Points Equivalence) Scottish Highers (120 points - Science preferred) Irish leaving certificate (120 UCAS points required, points from H1-H3 grades (A/B grades in the old system) considered only. …	Recognition of Prior Learning (RPL)	IELTS Grade 6.5 overall with 6.0 in all sub-sections	In your personal statement you will need to demonstrate: • Your understanding of occupational therapy as a profession and the impact that illness and disability may have on a person's life. Therefore, you are strongly advised to visit at least two clinical occupational therapy departments as this will enable you to give examples of occupational therapists working in physical and mental health set…	Not Listed	Yes	No	SALFORD ALTERNATIVE ENTRY SCHEME (SAES) - Route 1 accreditation for Prior Learning APL is used for courses in Business and Law, Health Sciences, Environment & Life Sciences and Arts & Media. If you are made an offer, you’ll be notified about what you need to do next to proceed with this route. APL allows us to consider students who may not have the traditional entry criteria, but do have relevant…
				MSc - Postgraduate	2 years	Full-time	5	4	Maths, English	Not Stipulated	Not Applicable	Not Applicable	Not Stipulated	None Specified	Not Stipulated	Not Stipulated	Not Stipulated	Not Stipulated	Not listed as an option	Grade 2:2 in any subject area (normally in the last 5 years, bur relevant work related experience or other studies could be considered with evidence)	International, European, Scottish, Welsh and Irish quals not listed as an option/stipulated	Recognition of Prior Learning (RPL), Case by Case	IELTS Grade 7 overall with 6.5 in all sub-sections	As an applicant to the programme we are looking for you to demonstrate: • Your understanding of key values and beliefs of the profession of occupational therapy, including some key terms i.e. activity, independence • Your understanding of occupational therapists’ varied areas of practice and the interventions that they may use with service users • The visits you have completed to occupational the…	Interview, Values Based Assesment	Yes	No	GCSE Science is preferred but not essential (Website and FAQs differ - FAQs stipulates Eng.Language, Maths & Science required) APL can be considered when the most recent study is more than 5 years ago by evidence of relevant CPD activity or compeltion of an identified piece of work. This will be discussed on an individual basis. Additional advice to applicants: • Relevant experience of working wi…
	27		1992 Wave 1	BSc	3 years	Full-time	Not Stipulated	4	Eng.Language or Literature, Maths, Science	Accepted	112	112	BBC - must be a B in a Pure or Social Science	Pure or Social Science, General Studies not accepted	C	Level 3 credits - 15 at Merit (9 of which must be a Pure of Social Science) = 64 - 128 UCAS Tariff Points Equivalence - check this	DMM in BTec Extended Diploma in a Science, Pure or Health Science	Not listed as an option	Own University H&S Foundation Degree	Not listed as an option	International, European, Scottish, Welsh and Irish quals not listed as an option/stipulated	Own University H&S Foundation Degree	IELTS Grade 6.5 overall with a minimum 5.5 in all sub-sections	Experience of interacting with members of the public from a range of backgrounds in different settings is essential when applying to a health or social care course. This is so you will have an understanding of the diversity of the population who access health and social care. It is important to be able to understand and explain how your experiences relate to the activities and qualities which are…	Interview, Written Component, Service User Advocacy Task	Yes	No	ACCESS TO ENTRY AT SHEFFIELD VIA PARTNER COLLEGES: If you are in the process of completing the FdSc Professional Practice in Health and Social Care at one of our partner colleges and are looking to progress your career as a registered professional, we would welcome an application from you. Please note the different application routes below: • Completing the level 4 Certificate of Higher Education…	https://www.shu.ac.uk/courses/occupational-therapy/bsc-honours-occupational-therapy/full-time/2021
				MSc - Postgraduate	2 years	Full-time	Not Stipulated	4	Eng.Language or Literature, Maths, Science	Accepted	Not Applicable	Not Applicable	Not Stipulated	None Specified	Not Stipulated	Not Stipulated	Not Stipulated	Not Stipulated	Not listed as an option	Grade 2:1 in relevant subject; 2:2 in relevant subject considered on an individual basis; 2:1 in a non-related subject considered on an individual basis alongside relevant level 3 subjects OR Professional qualification at degree level such as Teaching, Nursing, SW or AHP	International, European, Scottish, Welsh and Irish quals not listed as an option/stipulated	Case by Case	IELTS Grade 7 overall with a minimum of 5.5 in all sub-sections	Experience of interacting with members of the public from a range of backgrounds in different settings is essential when applying to a health or social care course. This is so you will have an understanding of the diversity of the population who access health and social care. It is important to be able to understand and explain how your experiences relate to the activities and qualities which are…	Interview, Written Component, Service User Advocacy Task	Yes	No	DISCREPENCY BETWEEN SHEFFIELD HALLAM IELTS SCORES AND HCPC REGISTRATION: MSc accepts minimum 5.5 in all skills but HCPC require 6.5 for registration - this is not mentioned on websiite for MSc like it is for BSc	https://www.shu.ac.uk/courses/occupational-therapy/msc-occupational-therapy-preregistration/full-time/2021
				Apprenticeship	3 years	Part-time	3	4	Eng.Language or Literature, Maths, Science	Accepted	112	112	BBC - must be a B in a Pure or Social Science	Pure or Social Science, General Studies not accepted	C	15 Credits at Level 2 45 Credits at Level 3 (of which 30 credits should be graded at distinction) = 128 - 112 UCAS Tariff Points Equivalent	Will accept BTec National Qualifications in a relevant subject Grades equivalent to 112 UCAS points = DMM Extended or D*D* Diploma	Not listed as an option	Not listed as an option	Not listed as an option	International, European, Scottish, Welsh and Irish quals not listed as an option/stipulated	Case by Case	Not listed as an option	Apprenticeship suitable for both existing staff such as Therapy Assistants or Support Workers and people new to the sector. This apprenticeship prepares people for a career as a qualified occupational therapist by providing the underpinning knowledge and interpersonal skills the profession demands. The course is intended to develop the potential of employees, and utilise and build upon their exis…	Not Listed	No	No	** Two landing pages for OT Apprenticeship depending on how you locate the page - one for Student / One for Employer	STUDENT FOCUSSED: https://www.shu.ac.uk/study-here/higher-and-degree-apprenticeships/health-and-social-care/occupational-therapy EMPLOYER FOCUSSED: https://www.shu.ac.uk/business/training-and-development/degree-apprenticeships/apprenticeship-subjects/health-and-social-care/occupational-therapist
	28		Redbrick Wave 2	BSc	3 years	Full-time	Not Stipulated	4	Eng.Language, Maths, Science	Not Stipulated	120	120	BBB	Pure or Social Science	B	60 credits with a minimum of 45 credits at Level 3 27 at Distinction 12 at Merit = 118 UCAS Tariff Points Equivalent	DDD in BTec extended diploma = 144 UCAS Tariff Points DD in BTec Diploma plus B in A level = 96 + 40 = 136 UCAS Tariff Points D in BTec subsidary diploma plus BB in 2 A Level subjects = 48 + 80 = 128 UCAS Tariff Points Must be Health Studies or Science related	Not Stipulated	Not listed as an option	Not listed as an option	• International Baccalaureate (30 points overall with 15 points at higher level including science or social science) unable to convert to UCAS Tariff Equivalent	Widening Access (Contextual Offer), Recognition of Prior Learning	IELTS Grade 7 overall with 6.5 in all sub-sections. Must be within the last 2 years FULL LIST AVAILABLE ON THE WEBSITE - SEE LINKS	We will assess your application on the strength of your: • Predicted grades • Academic achievements • Personal statement • Academic reference We'll also consider how your personal and professional values align with occupational therapy. Ways you can show this include: • Work experience in occupational therapy or health and social care • Life experience • Extracurricular activities We aim to respo…	Selection Days	No	No	Study must be within the last 3 years If your UCAS application is successful, we'll invite you by email to a selection day. This will include a variety of tasks and the chance to meet the course team. The email will include information on how to prepare for the day. Also accept PTE, Trinity College London Integrated Skills in English, LanguageCert International ESOL SELT, PSI Services (UK Ltd): S…	https://www.southampton.ac.uk/studentadmin/admissions/admissions-policies/language.page
				MSc - Postgraduate	2 years	Full-time	Not Stipulated	Not Stipulated	Not Stipulated	Not Stipulated	Not Applicable	Not Applicable	Not Stipulated	None Specified	Not Stipulated	Not Stipulated	Not Stipulated	Not Stipulated	Not listed as an option	Grade 2:1 in a relevant subject to OT and completed in the last 5 years	International, European, Scottish, Welsh and Irish quals not listed as an option/stipulated	Not Referenced	IELTS Grade 7 overall with 7 in each component. Must be within the last 2 years FULL LIST AVAILABLE ON THE WEBSITE - SEE LINKS	We will assess your application on the strength of your: • Academic achievements • Relevant Professional experiences • Personal statement • Academic references We'll get back to you within 6 weeks with a decision on your application	Interview	No	No	Also accept PTE, Trinity College London Integrated Skills in English, LanguageCert International ESOL SELT, PSI Services (UK Ltd): Skills for English UKVI (4 component)
	29		1992 Wave 1	BSc	3 years	Full-time	5	4	Eng.Language, Maths, Science	Not Stipulated	112	112	BBC	Pure or Social Science General Studies not accepted	Not Stipulated	• Minimum of 112 UCAS tariff points from your Level 3 units (this is equivalent to 15D & 30M minimum - added by SM, not stated on website)	Extended Dipolma - Science based preffered - DDM = 128 UCAS Tariff Points Other Btec National Diplomas considered with an AS at Grade B in Biology / Human Biology / PE	Not listed as an option	Not listed as an option	Not listed as an option	International, European, Scottish, Welsh and Irish quals not listed as an option/stipulated	Not Referenced	International Students not accepted	Personal Statement wil be individually assessed by the admissions tutor and if you are successful you will shortlisted for an interview We select students based on their knowledge, motivation, experience, values and behaviours, not just academic ability. You need to demonstrate an ability to: • Study academic subjects at the course level • Debate topics and issues • Draw on conclusions from writt…	Interview, Group Work, Values Based Assesment	No	No	Don't accept international students, however if English is not first Language then IELTS needed at level 7 overall with at least 6.5 in each sub-section. Interview panel consists of academics, practitioners and service users NB - Apprenticeship is advertised in the Royal College handbook as pending accreditation, but is not on the website
	30		1992 Wave 2	MSc - Postgraduate	2 years	Full-time	Not Stipulated	Not Stipulated	Not Stipulated	Not Stipulated	Not Applicable	Not Applicable	Not Stipulated	None Specified	Not Stipulated	Not Stipulated	Not Stipulated	Not Stipulated	Not listed as an option	Grade 2:1 in a relevant subject and completed in the last 6 years	International, European, Scottish, Welsh and Irish quals not listed as an option/stipulated	Work Experience	IELTS Grade 7 overall with 6.5 in all sub-sections	Evidence of experience of working with people (employed or voluntary- observation hours in health and social care sector)	Interview	No	No	AS AT FEB 2021 - VALIDATION PENDING International applixcations are welcome. Website encourages an email for further information If candidate does not have a degree the equivalent professional experience may be considered
				MSc - Postgraduate	3 years	Part-time	Not Stipulated	Not Stipulated	Not Stipulated	Not Stipulated	Not Applicable	Not Applicable	Not Stipulated	None Specified	Not Stipulated	Not Stipulated	Not Stipulated	Not Stipulated	Not listed as an option	Grade 2:1 in a relevant subject and completed in the last 6 years	International, European, Scottish, Welsh and Irish quals not listed as an option/stipulated	Work Experience	IELTS Grade 7 overall with 6.5 in all sub-sections	Evidence of experience of working with people (employed or voluntary- observation hours in health and social care sector)	Interview	No	No	AS AT FEB 2021 - VALIDATION PENDING International applixcations are welcome. Website encourages an email for further information If candidate does not have a degree the equivalent professional experience may be considered
	31		1992 Wave 1	BSc	3 years	Full-time	Not Stipulated	4	English, Maths, Science	Accepted	104	104	BCC	None Specified	Not Stipulated	60 credits with a minimum of 45 credits at Level 3 - no grades stipulated Additional 12 Level 2 Science credits required if GCSE Science at Grade C achieved.	National Diploma - D*D in Science, Health or Care = 104 UCAS Tariff Points Btec QCF Extended Diploma - DMM in Science, Health or Care = 112 UCAS Tariff Points	Not listed as an option	Not listed as an option	Not listed as an option	International, European, Scottish, Welsh and Irish quals not listed as an option/stipulated	Case by Case	Not Stipulated	Those meeting the above entry criteria and successfully shortlisted on their personal statement will be invited to a selection day. The selection day will consist of a number of tasks to identify teamwork, communication and adaptiveness.	Interview, Selection Days, Group Work, Work Experience	No	No	For Non-Traditional / Other Qualifications - applicants are signposted to: If you've got other qualifications or relevant experience, please contact The Gateway for further advice before applying. Information not recorded elsewhere within data collection but relevant to application: In addition, You will need to demonstrate that, on entry to the programme, you have capability for digital and tech…	https://www.wlv.ac.uk/courses/bsc-hons-occupational-therapy/
				Apprenticeship	3 years	Part-time	3	4	English, Maths, Science	Not Stipulated	104	104	Not Stipulated	None Specified	Not Stipulated	Not Stipulated	Not Stipulated	Not Stipulated	Not listed as an option	Not Stipulated	International, European, Scottish, Welsh and Irish quals not listed as an option/stipulated	Recognition of Prior Learning (RPL)	Not listed as an option	Must be employed within a workplace in England Must be working in any health or scial care settting in a role that is related to Occupational Therapy and will be of interest if you are either entering or working in the sector and are looking to progress from a support role or equivalent Must be able to access weekly supervision of a workplace mentor who must be a registered OT for the duration of…	Interview, Values Based Assesment	No	No	While qualifations outside of UCAs points are not listed, website states "the University will work with employers to consider other relevant qualifations"
	32		1992 Wave 2	BSc	3 years	Full-time	5	4	Eng.Language	Not Stipulated	120	120	BBB	General Studies not accepted	B	60 credits with a minimum of 45 credits at Level 3 24 at Distinction Remainder at Merit = 122 UCAS Tariff Points Equivalent At least 120 UCAS points must be achieved (this is equivalent to (27D & 15M OR 24D & 21M - added by SM, grades breakdown not stated on website, which gives a minimum of 122 as 120 not feasible) Subjects outside of Health and Social Care will be considered if the individual s…	DDD Subjects outside of Health and Social Care will be considered if the individual shows potential for the profession	Not listed as an option	Own University H&S Foundation Degree	Not listed as an option	International Baccalaureate (128 UCAS tariff points from a maximum of 3 Higher Level Certificates) Irish Leaving Certificate (6 Higher Level subjects Grade H3 or above to incude English at Grade H2) = 150 UCAS Tariff Points Equivalence	Mature Student, Work Experience, Own University H&S Foundation Degree	IELTS Grade 7 overall with 6.5 in all sub-sections	Personal Statements Applicants should ensure that their personal statements are focused on a clear interest and motivation for becoming an Occupational Therapist. Applicants should also: • Be able to reflect on their work experiences in relation to their future studies and their career • Demonstrate team-working and leadership skills; for example in your work, hobbies or sports • Show clear aware…	Interview	No	No		https://www.worcester.ac.uk/courses/occupational-therapy-bsc-hons?utm_source=google&utm_medium=search&utm_campaign=26045_WorcesterUniversity_JanuaryIntake_Occupational_Therapy_Ext#entry-requirements
				MSc - Postgraduate	2 years	Full-time	4	4	English, Maths	Accepted	Not Applicable	Not Applicable	Not Stipulated	None Specified	Not Stipulated	Not Stipulated	Not Stipulated	Not Stipulated	Not listed as an option	Grade 2:2 or above with evidence of knowledge, or experirnce in the research process and/or completion of an undergraduate dissertation or independent study	International, European, Scottish, Welsh and Irish quals not listed as an option/stipulated	Not Referenced	IELTS Grade 7 overall with 6.5 in all sub-sections	A strong interest and demonstrated understanding of the breadth of the role and the skills required to be a registered Occupational Therapist is necessary. Personal attributes and values consistent with the profession including empathy, respect, compassion and the ability to listen, etc.	Interview	No	No		https://www.worcester.ac.uk/courses/occupational-therapy-msc-pre-registration#entry-requirements
	33		1992 Wave 2	BSc	3 years	Full-time	5	4	Eng.Language, Maths, Science	Not Accepted	120	120	ABB	General Studies not accepted	B	45 Credits at Level 3 - no grades stipulated	DDM in an Extended Diploma = 128 UCAS Tariff Points	Not listed as an option	Any UK University H&S Foundation Degree	Not listed as an option	International, European, Scottish, Welsh and Irish quals not listed as an option/stipulated	Not Referenced	IELTS Grade 7 overall with a minimum of 5.5 in all sub-sections • Individual Quals listed for each country	If we think your application is outstanding, we will invite you for an interview. We do not interview every applicant. Find out more about the Occupational Therapy interviews, what you will need and what you can expect on the day. ON SPECIFIC INTERVIEW PAGE - EXPECTATIONS OF STUDENTS If you become a student at York St John University, we expect you to: • Demonstrate care, compassion and commitmen…	Interview, Group Work, Vales Based Assesment, Written Component	Yes	No	If a candidate has a combination of qualifications at Level 3, they must equate to 128 UCAS points or higher Service User is included on the interview panel. As at 28th Feb 2021 website still refers to Face to Face selection days, with no reference to online alternatives	https://www.yorksj.ac.uk/courses/undergraduate/occupational-therapy/occupational-therapy-bsc-hons/
				MSc - Postgraduate	2 years	Full-time	Not Stipulated	Not Stipulated	Not Stipulated	Not Stipulated	Not Applicable	Not Applicable	Not Stipulated	None Specified	Not Stipulated	Not Stipulated	Not Stipulated	Not Stipulated	Not listed as an option	Grade 2:1 in a relevant subject and completed in the last 3 years If you have a BA degree, it may be considered with relevant work experience in Health, Social Care or Education	International, European, Scottish, Welsh and Irish quals not listed as an option/stipulated	Recognition of Prior Learning (RPL), Case by Case	1st degree completed in a majority English speaking country / tuition has been English; • IELTS 7.0 with no less than 6.5 in each component • An IBT TOEFL score of 87 overall (with no less than 23 in each band, other forms of TOEFL are not acceptable); • Pearson Test of English Academic (PTE) of 59 overall, with no less than 59 in any component. Tests must have been completed within the last 2yrs…	Nothing listed on website about application	Interview	No	No	SPECIFIC INTERVIEW PAGE (ONLY FOUND VIA BSc ROUTE). Title of page is "OT BSc (Hons) or MSc" Which lists details around Interview Day and Expectations but is not specifically hyper-linked on the MSc page (BSc page only) meaning MSc may miss this information	https://www.yorksj.ac.uk/ot-msc/
	34		Plateglass	BSc	3 years	Full-time	3	4	Eng.Language, Maths	Not Accepted	120	120	BBB	None Specified	B	65% Overall mark (including 65% in each Level 3 module) = converts to 45 M = 96 UCAS Tariff Points Equivalent	Overall BTEC Level 3 QCF Extended Diploma with profile DDD in a relevant BTEC = 144 UCAS Tariff Points OR BTEC Level 3 RQF National Extended Diploma with profile DDM = 128 UCAS Tariff Points. You may also meet the course entry requirements with combinations of different qualifications to the same standard (provided subject requirements are met). Examples of combinations include: A levels with BTE…	HND entry requirement: Pass HND with overall Merit to include 60 distinctions in level 5 credits/units. HNC entry requirement: Pass HNC with overall Distinction to include 90 distinctions in level 4/5 credits/units.	Own University H&S Foundation Degree (55% in Level 5 modules)	Not listed as an option	• Irish Leaving Certificate profile of Higher grades H3,H3,H3,H3,H3. Plus English and Mathematics grade H6 at Higher level or grade O4 at Ordinary level = 120 UCAS Tariff Equivalence. • European, International or Welsh Baccalaureate (no grades stipulated) • Scottish Highers / Advanced Highers (no grades stipulated)	Case by Case	IELTS Grade 7 overall with 6.5 in all sub-sections • Individual Quals listed for each country	Satisfactory performance in the HPAT-Ulster selection test is also required. More information on the Health Professions Admissions Test (HPAT-Ulster) can be found at https://hpat-ulster.acer.org Please note there is a cost to undertake the test.	Interview	No	No	INTERVIEW IS SKYPE INTERVIEW - Is this a change since Covid?	https://www.ulster.ac.uk/courses/202122/occupational-therapy-21600
	35		1992 Wave 1	MSc - Undergraduate	4 years	Full-time	Not Stipulated	B - (Maths & Science if not achieved at Higher Level)	Maths, Science	Not Stipulated	104	104	A Level - BCC Scottish Highers: BBBC	English, Pure or Social Science	C	Not Stipulated	Applications welcomed from those with equivalent qualifications to those stated, including SVQs/NVQs, access programmes and overseas qualifications.	Not listed as an option	Own University H&S Foundation Degree	Not listed as an option	• Irish Leaving Certificate Higher: H2H3H3H3 to include English (or a written subject requiring the use of English) and one from a science or humanities subject. Maths and a science subject are required at grade O2 if not held at Higher = 102 UCAS Tariff Equivalence • IB Diploma: 27 to include Higher Level English (or a written subject requiring the use of English) and one from a science or human…	Case by Case, Own University H&S Foundation Degree	IELTS Grade 7 overall with 6.5 in all sub-sections International students who do not meet our direct entry requirements for this course can gain additional entry points through our International College at Robert Gordon University.	Nothing listed on website about application	Not Listed	No	No	Maths & Science are required at National 5 Level (Grade B) or above, if not held at Higher HNC in Occupational Therapy Support may allow advanced entry into Year 2	https://www.rgu.ac.uk/study/courses/980-moccth-occupational-therapy
	36		1992 Wave 2	MSc - Undergraduate	4 years	Full-time	Not Stipulated	Not Stipulated	English, Maths	Not Stipulated	104	104	A Level - BCC Scottish Highers: Standard - BBBB Minimum - BBCC	English	C	Maybe considered but bo grades given	Not Stipulated	Not listed as an option	Not listed as an option	Not listed as an option	International Baccalaureate (28 points) - unable to convert to UCAS Tariff Equivalent Irish Leaving Certificate (H2, H2, H3, H3) = 108 UCAS Tariff Equivalent	Case by Case, Work Experience, Life Experience, Mature Student	Not Stipulated	Nothing listed on website about application	Not Listed	No	No	HNC & HND also considered but no breakdown of grades offered - looks to be considered on a Case by Case basis Year Two – HNC Occupational Therapy Support with B in the graded unit, plus successful fieldwork placement, when places available. Other relevant qualifications may be considered for entry to Year One	https://www.qmu.ac.uk/study-here/undergraduate-study/2021/master-of-occupational-therapy-moccther/
	37		1992 Wave 1	MSc - Postgraduate	2 years	Full-time	Not Stipulated	Not Stipulated	Not Stipulated	Not Stipulated	Not Applicable	Not Applicable	Not Stipulated	None Specified	Not Stipulated	Not Stipulated	Not Stipulated	Not Stipulated	Not listed as an option	Grade 2:2 or above in a relevant subject Evidenced study in the area of Human Anatomy and Physiology is desirable.	International, European, Scottish, Welsh and Irish quals not listed as an option/stipulated	Not Referenced	IELTS Grade 7.0 overall with 6.5 in all sub-sections. This may not apply if you have completed all your school qualifications in English, or your undergraduate degree was taught and examined in English (within two years of starting your postgraduate course). • Individual Quals listed in each country	Candidates must also have demonstrated commitment to, and knowledge of, Occupational Therapy as a career. Candidates will be able to evidence to Admissions through their application form and personal statement they have met with/shadowed a range of Occupational Therapists in diverse settings while being able to compare and contrast/discuss these different ways of working.	Interview	No	No	Applicants with a distinction award in a Bachelor’s degree where honours study was not an option in a relevant health and social care professional will be considered for selection where they can evidence experience of engagement with research evidence. Applicants will be directed to undertake study at SCQF Level 10 as a condition for entry in the form of a bridging module identified by the progra…	https://www.napier.ac.uk/courses/msc-occupational-therapy-postgraduate-fulltime
	38		1992 Wave 1	BSc	4 years	Full-time	Not Stipulated	4	English, Maths	Not Stipulated	104	104	A Level - BCC Scottish Highers: • Standard - BBBC (to incl. English) • Minimum - BCCC (to incl. English)	None Specified	C	SWAP - Scottish Wider Access Programme for adult learners. 3 B's in a Health or Science related programme	Not listed as on option	College HNC: Health Care/Social Care/Social Services/Social Sciences/Care and Administrative practice or Health-related subject	Not listed as an option	Not listed as an option	• Irish Leavers Certificate: Higher: H2 H2 H3 H3 (incl English) O2: (Maths) = 108 UCAS Tariff Equivalent • International Baccalaureate Diploma: 28 points with SL English and Maths - unable to convert to UCAS Tariff Equivalent	Work Experience, Recognition of Prior Learning (RPL)	• Academic IELTS Average Score of 6, with no element less than 5.5 • TOEFL Internet-based test overall score of 78 with minimum element scores of reading at 18, listening at 17, speaking at 20 and writing at 17 • Pearson PTE Academic overall score of 54 with no element less than 51 • Cambridge Advanced English (CAE) with a minimum Grade C • Trinity College London Integrated Skills in English (ISE…	Nothing listed on website about application	Not Listed	No	No	Year 2 entry with a College HNC: Occupational Therapy Support English Language requirements are for the University as a whole - it is unclear if the OT programme has different requirements If you have completed a Modern Apprenticeship at SCQF level 6 in a relevant discipline this would be equivalent to two highers at B.	https://www.gcu.ac.uk/study/courses/details/index.php/P00307/Occupational_Therapy/#Entryrequirements
				MSc - Postgraduate	2 years	Full-time	Not Stipulated	Not Stipulated	Not Stipulated	Not Stipulated	Not Applicable	Not Applicable	Not Stipulated	None Specified	Not Stipulated	Not Stipulated	Not Stipulated	Not Stipulated	Not listed as an option	ACCESS ROUTE 1 Grade 2:1 or above within the last 5 years with an Honours component ACCESS ROUTE 2 - pre-entry online research methods module (in-house?) available for applicants who: • Have not studied in the last five years • Have a lower second or third class honours degree (or equivalent) • Have an unclassified degree with relevant work experience • For applicants who do not have satisfactory…	International, European, Scottish, Welsh and Irish quals not listed as an option/stipulated	Work Experience, Recognition of Prior Learning (RPL)	IELTS Grade 7 overall with 6.5 in all sub-sections	Nothing listed on website about application	Not Listed	No	No		https://www.gcu.ac.uk/study/courses/details/index.php/P01027/Occupational_Therapy_(pre-registration)/
	39		19th Century	BSc	3 years	Full-time	4	4	Eng.Language, Maths, Science	Not Stipulated	120	128	ABB - BBB	General Studies not accepted	B	Not listed as an option	DDM in a BTEC Extended Diploma in Health Studies = 128 UCAS Tariff Points	Not listed as an option	Not listed as an option	Not listed as an option	• Welsh Baccalaureate Advanced Skills Challenge Certificate will be accepted in lieu of one A-Level • International Baccalaureate (32-31 overall or 665 in 3 HL subjects) - 128 UCAS Tariff Points	Not Referenced	• GCSE Grade B or grade 6 in GCSE English Language. * IELTS Grade 7 overall with 6.5 in all sub-sections • TOEFL iBT - At least 100 overall with a minimum of 22 in all subskills. • PTE Academic - At least 70 overall with a minimum of 62 in all communicative skills. • Trinity ISE II/III - III: at least a Pass in all components.	All applicants must meet the minimum requirements at Level 2 (typically GCSE) and Level 3 (typically A-level) in order to be eligible for consideration for interview. If you meet the minimum entry requirements your application will be give a numerical score based on your personal statement. Eligible applicants will be ranked according to this score and the top ranking applicants will be invited t…	Multiple Mini Interview (MMI), Values Bases Assesment	No	No	Extended/International Project Qualification: Applicants with grade A in the EPQ/IPQ will typically receive an offer one grade lower than the standard A level offer. Please note that any subject specific requirements must still be met. An NHS placement is a required part of this course. The NHS only makes placements available to students who are eligible to pay UK/EU fees. Therefore, this course …	https://www.cardiff.ac.uk/study/undergraduate/courses/2021/occupational-therapy-bsc
				PGDip	2 years	Full-time	Not Stipulated	Not Stipulated	Not Stipulated	Not Stipulated	Not Applicable	Not Applicable	Not Stipulated	None Specified	Not Stipulated	Not Stipulated	Not Stipulated	Not Stipulated	Not listed as an option	Grade 2.2 honours or higher in any subject	International, European, Scottish, Welsh and Irish quals not listed as an option/stipulated	Not Referenced	* IELTS Grade 7 overall with a minimum of 7 in speaking and a minimum of 6.5 in all sub-sections	Your personal statement must evidence: • an understanding of the nature of occupational therapy; • a desire to study occupational therapy; • an understanding of the expectations of problem-based learning and postgraduate-level study; • plans to undertake visits to occupational therapists in a variety of settings or evidence of this having been undertaken (desirable).	Multiple Mini Interview (MMI)	No	No		https://www.cardiff.ac.uk/study/postgraduate/taught/courses/course/pre-registration-diploma-in-occupational-therapy-pgd
	40		1992 Wave 2	BSc	3 years	Full-time	Not Stipulated	4	English, Maths, Welsh	Not Stipulated	112	112	BBC	None Specified	C	Listed as an option, but grades not stipulated	Listed as an option, but grades not stipulated	Not listed as an option	Not listed as an option	Not listed as an option	International Baccalaureate - 112 UCAS points European Baccalaureate - 75%, with a minimum of 7.5 in any required subjects = BCC A Level equiv = 104 UCAS Tariff Equivalence	Work Experience, Life Experience	IELTS Grade 6.0 overall with 5.5 in all sub-sections	Experience of a range of health/social care/third sector settings whether in a voluntary or paid role Preferably experience with an Occupational Therapist either via shadowing or attendance at Trust taster days or similar careers events.	Interview	No	No	Not clear if this course is open to international students as fees are paid by the Welsh government If within the last 5 years you have completed at least 2 years education entirely through the medium of English (and have the official academic evidence to support this claim) you may be exempt from having to take an IELTS or accepted equivalent.	https://www.glyndwr.ac.uk/en/Undergraduatecourses/OccupationalTherapy/
				BSc	4 years	Part-time	Not Stipulated	4	English, Maths, Welsh	Not Stipulated	112	112	BBC	None Specified	C	Listed as an option, but grades not stipulated	Listed as an option, but grades not stipulated	Not listed as an option	Not listed as an option	Not listed as an option	International Baccalaureate - 112 UCAS points European Baccalaureate - 75%, with a minimum of 7.5 in any required subjects = BCC A Level equiv = 104 UCAS Tariff Equivalence	Work Experience, Life Experience	IELTS Grade 6.0 overall with 5.5 in all sub-sections	Experience of a range of health/social care/third sector settings whether in a voluntary or paid role Preferably experience with an Occupational Therapist either via shadowing or attendance at Trust taster days or similar careers events.	Interview	No	No	Not clear if this course is open to international students as fees are paid by the Welsh government If within the last 5 years you have completed at least 2 years education entirely through the medium of English (and have the official academic evidence to support this claim) you may be exempt from having to take an IELTS or accepted equivalent.	https://www.glyndwr.ac.uk/en/Undergraduatecourses/OccupationalTherapy/
		COURSE CLASSIFICATION		Percentage of Uni's	% of Courses Available					UCAS TARIFF
		BSc's	36	0.9	0.493151					AVERAGE LOW	AVERAGE HIGH
		MSc's - Postgraduate	25	0.625	0.342466					114.732	117.073
		MSc's - Undergraduate	2	0.05	0.0273973
		PGDip	2	0.05	0.0273973
		Accredited Apprenticeships	8	0.2	0.109589
			73
		COURSE DURATION		Percentage of Uni's	% of Courses Available
		2 years	26	0.65	0.356164
		3 years	38	0.95	0.520548
		4 years	8	0.2	0.109589
		4-6 years	1	0.025	0.0136986
			73
		COURSE ATTENDANCE		Percentage of Courses
		Full Time	62	0.849315
		Part-Time	11	0.150685
		Accelerated	0	0
				Percentage of Courses
		English Language	33	0.452055
		English Literature	7	0.0958904
		English	24	0.328767
		Maths	52	0.712329
		Welsh	2	0.0273973
		Health & Social Care	1	0.0136986
		Science	26	0.356164
		Combined Science	3	0.0410959
				Percentage of Courses		UNI TYPE		Percentage of Uni's
		Pure Science	1	0.0136986		Ancient	0	0
		Social Science	0	0		19th Century	1	0.025
		Pure or Social Science	14	0.191781		Redbrick Wave 1	1	0.025
		English	2	0.0273973		Redbrick Wave 2	1	0.025
		P.E.	1	0.0136986		Plateglass	6	0.15
		None Specified	43	0.589041		1992 Wave 1	23	0.575
		None Required	2	0.0273973		1992 Wave 2	9	0.225
		General Studdies not accepted	15	0.205479
				Percentage of Courses		BSC DEGREES FOR MSc		% of Post-Grad Programmes
		Mature Student	10	0.136986		Grade 1st	0	0
		Life Experience	7	0.0958904		Grade 2:1	13	0.481481
		Work Experience	17	0.232877		Grade 2:2	14	0.518519
		Level 3 Advanced Apprenticeship	1	0.0136986		Grade 3rd	0	0
		Recognition of Prior Learning (RPL)	20	0.273973
		Widening Access	4	0.0547945
		Own University H&S Foundation Degree	4	0.0547945		NHS Constitution		Percentage of Courses
		Case by Case	17	0.232877		Yes	46	0.630137
		Not Referenced	25	0.342466		No	28	0.383562
				Percentage of Courses
		Interview	58	0.794521		COVID MENTIONED		Percentage of Courses
		Group Interview	3	0.0410959		Yes	6	0.0821918
		Group Work	11	0.150685		No	68	0.931507
		Values Based Assesment	19	0.260274
		Portfolio Review	1	0.0136986
		Literacy and Numeracy Test	2	0.0273973
		Service User Advocacy Task	2	0.0273973
		Work Experience	6	0.0821918
		Written Component	7	0.0958904
		Selection Days	3	0.0410959
		MMI	2	0.0273973
		Not Listed	13	0.178082

## Sheet: BSC's ONLY
		UNIVERSITY	COURSE DETAILS			ACADEMIC QUALIFICATIONS ENTRY CRITERIA						ACADEMIC QUALIFICATION EQUIVALENCY											PROFESSIONAL SKILLS (Application)	PROFESSIONAL SKILLS (Selection)	NHS CONSITUTION	COVID-19 CHANGES MENTIONED	NOTES
			Classification (BSc, MSc, Apprenticeship)	Duration	Attendance	No of GCSE's	GCSE Grade and above	Subject must haves	Level 2 Alternatives (Maths/English)	UCAS Tariff Points (low)	UCAS Tariff Points (high)	3 GCSE / VCE A Levels	A Level Subject Requirement	A Level Subject Minimum Grade Requirement	Access to Higher Education (Science Based)	BTec	Diploma in Higher Education	Foundation Year / Degree	BSc Degree	UK Equivalencies	Non-Traditional Applications	Additional Qualifications for International Students
	1		BSc	3 years	Full-time	5	4	Eng.Language or Literature, Maths	Accepted	104	112	No Specific Grade Required	Pure or Social Science	Not Stipulated	• Level 2 (15 credits) • Level 3 (45 credits) • Distinction (12 credits) • Merit (12 credits) (Science based)	Not listed as on option	Grade not stipulated	Not listed as an option	Grade not stipulated	• Irish Leaving Certificate • Scottish Advanced Highers • International Baccalaureate	Life Experience	IELTS Grade 7 overall with 6.5 in all sub-sections	It is strongly recommended that prospective students have experience or exposure of their chosen profession prior to application. Whilst this is not essential, a thorough and clear demonstration of your understanding of the role is, of which may only be possible through lived experience.	Not Listed	No	No
	2		BSc	3 years	Full-time	Not Stipulated	4	Eng.Language or Literature, Maths	Accepted	128	144	Minimum 2x A Levels	Pure or Social Science	C	• Level 3 (15 credits) in Pure or Social Science • Remaining credits in any combination of Distinction, Merit or Pass	• Extended Diploma: DDM in Pure or Social Science • Diploma / Foundation Diploma / Extended Ceritificate: plus A Level in Pure or Social Science (Grade C)	Not listed as an option	Not Stipulated	Not listed as an option	• Sccottish Highers • Scottish Advanced Highers • International Baccalaureate (Certificates & Diploma) • EPQ plus 2x A Levels (1x C Grade in Pure or Social Science) • Cambridge Technical	Widening Access, Level 3 Advanced Apprenticeship, Mature Student, Recognition of Prior Learning	IELTS Grade 7 overall with 6.5 in all sub-sections	Knowledge and understanding of the profession: We are looking for applicants who can show that they have a clear understanding of the profession. This can be demonstrated by having spent time shadowing or talking with occupational therapists, by gaining hands on experience (paid or voluntary) in different health and social care settings where occupational therapists work, and having examined rele…	Interview, Portfolio Review	Yes	No	• Access BU allows an offer to be made up to 16 UCAS points below the published tariff for students that have Life Experience over Educational Experience.
	3		BSc	3 years	Full-time	Not Stipulated	4	Eng.Language, Maths, Science or Combined Science	Accepted	120	120	BBB	General Studies not accepted	Not Stipulated	• 122 UCAS Tariff points (12 credits at Distinction in a Science or Pure Science)	DDM in Pure or Social Science	Not listed as an option	Not Stipulated	Not listed as an option	• International Baccalaureate	Not Referenced	IELTS Grade 6.5 overall with 6.0 in all sub-sections	As part of the selection process, we interview shortlisted candidates prior to making offers. We take into consideration a number of factors when assessing your application. It's not just about your grades; we take the time to understand your personal circumstances and make decisions based on your potential to thrive at university and beyond.	Interview	No	No
	4		BSc	3 years	Full-time	Not Stipulated	4	Eng.Language or Literature, Maths	Not Accepted	128	128	No Specific Grade Required	None Required	Not Stipulated	No specific subjects required	Accepted but not stipulated	Not listed as an option	Not Stipulated	Not listed as an option	• International Baccalaureate	Work Experience, Recognition of Prior Leaning	IELTS Grade 7 overall with 6.5 in all sub-sections	Applicants will be required to attend an interview. For more details on the process, please visit our selection page. If you are shortlisted for a place on our course you will be invited to interview; our interviews are held on campus here at Glenside and are carried out by a panel of two people who will be selected from the program team staff, practice based occupational therapists, service user…	Interview	No	No	• Link to a video for top-tips to writing a healthcare personal statement as well as a personal statement guide. • UWE offer a foundation programme in health professions (1 year) which allows entry to BSc and Apprenticeship OT as an alternative to traditional entry route.
	5		BSc	3 years	Full-time	Not stipulated	4	Eng.Language, Maths	Accepted	112	112	BBC	None Specified	Not Stipulated	Accepted but not stipulated	Accepted but not stipulated	Not listed as an option	Not Stipulated	Not listed as an option	• Irish Highers • Sccottish Highers • Welsh Baccalaureate • European Baccalaureate • International Baccalaureate	Recognition of Prior Learning, Mature Student, Work Experience	Not Stipulated	You are expected to have researched the profession and ideally visited at least one occupational therapy service so that you have some understanding of occupational therapy practice. All applicants who meet the educational admission criteria and who submit their applications by the UCAS deadline are invited to an interview. The purpose of the interview process is to establish your suitability for…	Interview, Values Based Assesment	Yes	No
	6		BSc	3 years	Full-time	5	4	English, Maths, Science	Not Stipulated	112	112	BBC	None Specified	Not Stipulated	• Level 3 (45 credits) - Merit (Science based)	DMM	Not listed as an option	Not Stipulated	Not Applicable	Individual Quals listed for each country	Recognition of Prior Learning (RPL)	IELTS Grade 7 overall with 6.5 in all sub-sections	BSc: Alongside academic criteria, applicants need to demonstrate knowledge of the scope of OT and practice settings, together with effective communication skills.	Interview, Literacy and Numeracy Test	No	No
	7		BSc	3 years	Full-time	5	4	English Language, Maths	Not Stipulated	96	120	BBB - CCC	General Studies not accepted	Not Stipulated	• Level 3 (36 credits) Merit or Distinction (Science based)	DDM in Health or Social Care	Not listed as an option	Not Stipulated	Not listed as an option	• International Baccalaureate (29 points to include 16 at higher level)	Case by Case	IELTS Grade 7 overall with 6.5 in all sub-sections	A minimum of 2 days of OT work experience is required by 31st July. All eligible candidates are interviewed following a review of their qualifications, academic reference and personal statement. The interview has Group, 121 and written elements.	Interview, Group Work, Written Component	No	No
	8		BSc	3 years	Full-time	Not Stipulated	4	English, Maths	Accepted	120	120	No Specific Grade Required	General Studies not accepted	Not Stipulated	• No specific subjects required • Level 3 (45 credits)	DDM (no stipulation for Science)	Not listed as an option	Not Stipulated	Not Stipulated	Individual Quals listed for each country	Case by Case	IELTS Grade 7 overall with 6.5 in all sub-sections	Ideally you need to be familiar with more than one area in which Occupational Therapists may work. This could be through personal or shadowing experience but also from reading or research.	Interview, Group Work, Written Component	No	No
	9		BSc	4-6 years	Part-time	Not Stipulated	4	Eng.Language, Maths	Accepted	Not Stipulated	Not Stipulated	At least one A'Level in the last 5 years	None Specified	Not Stipulated	Not Stipulated	Not Stipulated	Not listed as an option	Not Stipulated	Grade 2:2 or above within the last 10 years	Not accepted	Not Referenced	IELTS Grade 7 overall with 6.5 in all sub-sections	A 500-word report which demonstrates the applicants understanding of the diversity of occupational therapy. Each applicant is responsible for gaining the knowledge required to write the report. Applicants who work in an occupational therapy setting may wish to draw on their experience, but it will be expected that a range of services will be referred to including physical, mental health, hospital…	Interview, Group Interview, Values Based Assessment, Work Experience	No	No	Targetting males as under-represented
	10
	11		BSc	3 years	Full-time	Not Stipulated	4	Eng.Language, Maths	Not Stipulated	120	120	BBB	Pure or Social Science, General Studies not accepted	Not Stipulated	• Level 3 (45 credits) 30 at Distinction and 15 at Merit • No specific subjects required	• DDM in Health or Social Care • Or Applied Science	Not listed as an option	Not Stipulated	Not Stipulated	Individual Quals listed for each country	Recognition of Prior Learning (RPL)	IELTS Grade 6.5 overall with 6.0 in all sub-sections	• You must demonstrate a good understaning of the profession of Occupational Therapy	Interview	No	No	NCFE CACHE Technical Level 3 extended diploma at Grade B
	12		BSc	3 years	Full-time	Not Stipulated	4	Eng.Language	Not Stipulated	112	120	No Specific Grade Required	None Specified	Not Stipulated	• No specific subjects required • 60 credits overall 45 at Level 3 24 at Distinction 24 at Merit	• Extended Diploma in Heath or Social Care: DMM - DDM • BTec Diploma in Health or Social Care: D* D* • Other BTec subjects are accepted	Not Stipulated	Not Stipulated	Not listed as an option	• 112-120 tariff points from a maximum of 4 Scottish Highers • 112-120 tariff points from a maximum of 4 Irish Leaving Certificate Highers	Not Referenced	Not listed as an option	• We strongly recommend you visit an Occupational Therapist prior to interview as you will be asked about your understanding of their role at interview. • Students who are selected for interview attend an information session and campus tour, followed by a group assessment and individual interview. The selection is based on the academic profile, personal statement, and reference, as well as demons…	Interview, Values Based Assesment	Yes	No
	13		BSc	3 years	Full-time	Not Stipulated	4	Eng.Language, Maths, Science	Accepted	120	120	At least one A'Level in Science or Social Science at Grade B	Pure or Social Science	B	Pass overall with a minimum of 120 UCAS tariff points	Not Stipulated	Not Stipulated	Not Stipulated	Not listed as an option	• Scottish Awards (Minimum of 5 subjects at Grade B at Higher Level. At least one science subject normally required which can include Psychology or PE). • Irish Leaving Certificate (Minimum of 5 subjects at Grade C1 or above at Higher Level of which at least 3 must be at B2. One science subject normally required which can include Psychology or PE). • International Baccalaureate (26 points)	Recognition of Prior Learning, Mature Student, Work Experience	IELTS Grade 7 overall with nothing below 6.5	• In your personal statement you will be required to demonstrate your interest, knowledge and commitment to the profession, including details of relevant work experience.	Interview	No	No
	14
	15		BSc	3 years	Full-time	5	4	Eng.Language, Maths	Not Stipulated	120	120	BBB	General Studies not accepted	Not Stipulated	• Level 3 (45 credits) 30 at Distinction and 15 at Merit or higher	• DDD or DD with one A Level at minimum Grade B	Not listed as an option	Not Stipulated	Grade 2:2 or above in any subject	• International Baccalaureate (30 points to include 3 higher level subjects at Grade 4. Biology must be at Grade 4) • European Baccalaureate (74% overall with a minimum of 8 in Biology and no subject below 6) • Irish Leaving Certificate (6 higher level subjects including Biology, English & Maths. 4 subjects at H2 including Biology, two subjects minimum H3) • Scottish Highers (minimum of 5 B's wit…	Mature Student	IELTS Grade 7 overall with 6.5 in all sub-sections	Candidates must show evidence, in their UCAS Personal Statement, of a good understanding of the scope of Occupational Therapy practice, preferably indicated by observational experience. It is recommended that applicants have observed Occupational Therapists at work and reflect this in their personal statement. It is preferable to have at least two visits, one being in the field of mental health a…	Interview, Values Based Assesment	Yes	No	Applicants are advised to read the guidance booklet available at this link.
	16		BSc	3 years	Full-time	5	4	Eng.Language, Maths	Accepted	120	120	BBB	Pure or Social Science	B	• Minimum of 120 UCAS tariff points in the Access to HE Diploma in Health Science, Health Professions, Health and Social Care, Health Studies, Medicine, Medical Science, Nursing, Occupational therapy, Physiotherapy, Science or Science in Health Professions with 45 credits.	• BTEC Level 3 Extended Diploma DDD in Health and Social Care or Applied Science • BTEC Level 3 Diploma DD in Health and Social Care or Applied Science, with an A-level at grade B. • BTEC Level 3 Subsidiary Diploma D in Health and Social Care or Applied Science, with A-level grades BB.	Not listed as an option	Not Stipulated	Not listed as an option	• International Baccalaureate Diploma 30 points including 5 in Higher Level Biology, Human Biology, Chemistry, Psychology, Health and Social Care, Physical Education or Sociology. GCSE English equivalent SL 5 or HL 4 and Mathematics SL 4 or HL 4. • Individual Quals listed for each country	Mature Student, Work Experience	IELTS Grade 7 overall with 6.5 in all sub-sections	Nothing listed on website about application	Not Listed	Yes	No
	17		BSc	3 years, 4 years	Full-time, Part-time	5	4	English, Maths	Not Stipulated	120	120	BBB	None Specified	Not Stipulated	• 30 Distinctions and 15 Merits	• BTEC National Diploma DDM	Not listed as an option	Not Stipulated	Not listed as an option	Not Stipulated	Recognition of Prior Learning (RPL)	IELTS Grade 7 overall or equivalent to include 7 in listening in reading / 7 in writing and speaking sections.	Assessors of personal statements are looking for three key things: • That your personal statement focuses on the profession you are applying for and clearly states your reason for choosing the course. • A description of your personal qualities, skills and experience in relation to your chosen course, as well as knowledge of the demands of the course and profession. • That your application is well…	Interview, Values Based Assesment	Yes	Yes	• Equivalent Level 3 qualifications worth 128 UCAS points (name of qualification not stipulated) • At LSBU, we are committed to ensuring that students with a disability or specific learning difficulty are supported in their application and studies by creating reasonable adjustments where we can. We provide support around skills for learning, disability and dyslexia, health and wellbeing amongst m…
	18		BSc	3 years	Full-time	5	4	Eng.Language, Science or Combined Science	Not Accepted	120	120	BBB	Pure or Social Science	Not Stipulated	• Level 3 (60 credits) - 45 Graded and 15 ungraded • 21 Credits at Distinction and 24 at Merit • Must be completed in the last 5 years and credits must be in pure science (exluding Sociaology)	• Extended Diploma - DDM • Subjects in Science, Psychology, Biology, Health and Social Care may be helpful but is not essential	Not listed as an option	Not Stipulated	Grade 2.2 honours or higher	• Sccottish Highers - Five B grades at Higher Level including English Language, Maths and Science. BBB at Advanced Higher Level including Biology or Human Biology • Irish Leaving Certificate - Six B grades at Higher Level, including English and Maths, English Language and Maths B2 at HL. Applicants should list their Junior Certificates on UCAS form • Birkbeck College Certificate in Life Sciences …	Case by Case	IELTS Grade 7 overall with 6.5 in all sub-sections Pearsons Test - 67 overall (including 67 in written and speaking element and no section less than 61)	* POST COVID INFORMATION We understand the challenges for our prospective applicants for medicine and allied health courses trying to gain work experience at this time, particularly in clinical settings. In response to the government’s social distancing guidelines, which have a significant impact on all areas of life, we have chosen to relax our work experience requirements for prospective applic…	Interview, Work Experience	No	Yes	While it asks for Pure of Social Science at A Level, it is not essential * PRE-COVID INFORMATION You must have work or voluntary experience in a field which demonstrates communication and people skills which are relevant to a career in Occupational Therapy. This may be in the field of Education, Social Care, or Health but also in Customer Services or Conflict Resolution. Your personal statement s…
	19		BSc	3 years	Full-time	5	4	Eng.Language, Maths, Science	Accepted	112	112	No Specific Grade Required Points from 3 A'Levels preferably Biology to at least AS Level	General Studies not accepted	Not Stipulated	• 45 Credits (18 Level 3 credits at Distinction and 27 Level 3 credits at Merit)	Extended Dipolma - 122 points (DMM) in a Science or Health subject	Not listed as an option	Not Stipulated	Grade 2:1 or above website signposts to MSc	• Irish Leaving Certificate 120 points from five Highers/Honours subjects, preferably including biology. • Scottish Highers 123 points from four or five Highers, preferably including biology. • Advanced Scottish Highers 136 points from three Advanced Highers, preferably including biology.	Recognition of Prior Learning (RPL)	IELTS Grade 7 overall with 6.5 in all sub-sections Test of English as a Foreign Language (TOEFL) with a minimum score of 100/120 (in conjunction with a Teesside University English language test)*	You're encouraged to seek some work experience before you apply. Your personal statement will be measured against the following criteria: • your ability to complete all sections of the application form fully and correctly • the level of all qualifications and grades must be specified • appropriate academic entry requirements achieved or predicted • evidence of study over the last three years • pe…	Interview, Group Work, Values Based Assesment	Yes	No	* Also accepts CACHE Level 3 Extended Diploma in Health & Social Care 120 points (B) in health and social care. * Foundation degree - pass in a health or science subject, preferably biology.
	20		BSc	3 years	Full-time	Not Stipulated	4	Eng.Language, Maths, Science	Not Stipulated	120	120	No Specifi Grade Required	None Required	Not Stipulated	• Minimum of 120 UCAS tariff points	Btec Diploma or Extended Diploma equivalent to 120 UCAS points	Not Stipulated	Not Stipulated	Not listed as an option	Scottish and Irish Highers to the equivalent of 120 UCAS points International Baccalaureate equivalent to 120 UCAS points	Not Referenced	IELTS Grade 7 overall with 6.5 in all sub-sections • Individual Quals listed for each country	Applicants will be required to attend an interview	Interview	No	No
	21		BSc	3 years	Full-time	5	4	English, Maths	Not Stipulated	112	112	BBC	General Studies not accepted	Not Stipulated	• Level 3 (15 credits) at Distinction * Level 3 (30 credits) at Merit	DDM - 18 units	Not listed as an option	Not Stipulated	Not listed as an option	Not Stipulated	Case by Case	IELTS Grade 7 overall with 6.5 in all sub-sections	Nothing listed on website about application	Interview	No	No	You will need to provide evidence of successful recent study at degree entry level. We also consider other recognised proffessional courses that are not listed above, please contact our admissions team to discuss this on an individual basis. Each application is considered on it's own merit so if you are unsure if you havce the skills, knowledge or qualifications tio apply pleaae contact us. Open …
	22		BSc	3 years	Full-time	5	4	Eng.Language, Maths, Science	Not Stipulated	120	136	BBB / ABC or BBC with an A in extended project	General Studies not accepted	Not Stipulated	Access course pass with Merit (45 credits) at Level 3	DDM in Health or Science	0.55	Not Stipulated	Grade 2:1 or Grade 2:2 with BBC at A Level	• Scottish Highers - AABBB • Scottish Highers Advianced - CCC • Irish Leaving certificate - 2 subjects at H2 / 4 subjects at H3 • European Baccalaureate - 70% • Baccalaureate - 31 points	Case by Case	IELTS Grade 7 overall with minimum 7 in each component Link to other English Language qualifications on website INTO UEA = Universities own English Language programme designed to develop skills for entry.	The strongest applicants will be invited to interview. Please note that meeting (or being predicted to meet) the minimum academic entry requirements will not guarantee that you will be selected for interview.	Interview, Values Based Assesment	Yes	Yes	Website also includes wide rage of qualifications not commonly listed on other websites: * Certificate of Higher Education - 55% with BBC at A level • Foundation degree in Health, Care, Science - 55% * Foundation year of an undergraduate degree at a UK university in health, care or science - 60% with BBC at A level * Open University (60 credits) in health, care or science • Cache level 3 dipolma …
	23		BSc	3 years	Full-time	Not Stipulated	4	English, Maths, Science	Accepted	104	104	BCC	None Specified	Not Stipulated	• Level 3 (12 credits) in Biology or Human Biology • English & Mathes Level 2 credits not accepted as GCSE replacement	DMM	Not listed as an option	Not Stipulated	Not listed as an option	• International Baccalaureate (29 points)	Widening Access (Contextual Offer), Mature Student	IELTS Grade 6.5 overall with 6.5 in all sub-sections	All Oxford Brookes University Health and Social Care Programmes conduct Value Based Recruitment (VBR). We recognise that values and attitudes have the greatest impact on the quality of people's care and their experiences. VBR is a way of helping our Programme recruitment teams to assess the values, motives and attitudes of those who wish to work with people in health and social care settings. Whe…	Values Based Assesment	Yes	No	Contextual Offer at UCAS tariff points 88 (a reduction of up to 3 grades below standard entry criteria) Mature Students Level 3 study in the last 3 years, plus English Grade 5 and Maths Grade 4 GCSE or equivalent. Covid 19 advice for all students and not just for OT - doesn't relate to admissions process, more about current student studying.
	24		BSc	3 years	Full-time	5	4	English, Maths, Science	Not Stipulated	112	128	B or C in a Pure or Social Science	Pure or Social Science	C	33 credits at Merit or Distinction Level, including 15 Level 3 credits in Biology, Science or Social Science All further Level 3 credits must be at Merit Level	DDM and must contain Science, Health or Social Science Btec preferably in conjunction with a Science or Social Science A Level	Not listed as an option	Not listed as an option	Not listed as an option	International Baccalaureate (IB) Scottish Qualification Framework Irish Qualification Framework No points / tariff listed	Recognition of Prior Learning (RPL), Case by Case	IELTS Grade 7 overall with 6.5 in all sub-sections Or GCSE English Grade C	Strong Personal Statement	Interview, Values Based Assesment	Yes	No	If you hold a BTEC qualification it is vital that you provide our Admissions team with details of the exact modules you have studied as part of the BTEC. Without this information we may be unable to process your application quickly and you could experience significant delays in the progress of your application to study with us. Please explicitly state the full list of modules within your qualific…
	25		BSc	3 years	Full-time	5	4	Maths, English, Health & Social Care	Not Stipulated	120	120	BBB	Pure or Social Science P.E.	B	Access course 120 UCAS points including 30 Level 3 credits at Distinction (Subjexct not stipulated)	Extended Dipolma (DDM) in Health & Social Care Ordinary BTec Diploma at D* D* in Health & Social Care	Not listed as an option	Own University H&S Foundation Degree	Not listed as an option	International Baccalaureate Diploma (Pass incl. 120 points from higher level subjects)	Own University H&S Foundation Degree	IELTS Grade 7 overall with 6.5 in all sub-sections • Individual Quals listed in each country	Nothing listed on website about application	Not Listed	No	No
	26		BSc	3 years	Full-time	5	4	Eng.Language, Maths, Science	Not Stipulated	120	120	BBB - must be achieved in one sitting	Pure or Social Science	B	Minimum 120 UCAS points in specific subjects of Health, Health Science or Allied Health	DDM in Health or Science related subjects	Not listed as an option	Not listed as an option	Not listed as an option	International Baccalaureate (32 points) European Baccalaureate (pass in Diploma of at least 65% to include Biology) Scottish Highers (120 points - Science preferred) Irish leaving certificate (120 UCAS points required, points from H1-H3 grades (A/B grades in the old system) considered only. H4 grade (C grade in the old system) and below will not contribute towards tariff requirement. Must include…	Recognition of Prior Learning (RPL)	IELTS Grade 6.5 overall with 6.0 in all sub-sections	In your personal statement you will need to demonstrate: • Your understanding of occupational therapy as a profession and the impact that illness and disability may have on a person's life. Therefore, you are strongly advised to visit at least two clinical occupational therapy departments as this will enable you to give examples of occupational therapists working in physical and mental health set…	Not Listed	Yes	No	SALFORD ALTERNATIVE ENTRY SCHEME (SAES) - Route 1 accreditation for Prior Learning APL is used for courses in Business and Law, Health Sciences, Environment & Life Sciences and Arts & Media. If you are made an offer, you’ll be notified about what you need to do next to proceed with this route. APL allows us to consider students who may not have the traditional entry criteria, but do have relevant…
	27		BSc	3 years	Full-time	Not Stipulated	4	Eng.Language or Literature, Maths, Science	Accepted	112	112	BBC - must be a B in a Pure or Social Science	Pure or Social Science, General Studies not accepted	C	Level 3 credits - 15 at Merit (9 of which must be a Pure of Social Science)	DMM in BTec Extended Diploma in a Science, Pure or Health Science	Not listed as an option	Own University H&S Foundation Degree	Not listed as an option	Not Stipulated	Own University H&S Foundation Degree	IELTS Grade 6.5 overall with a minimum 5.5 in all sub-sections	Experience of interacting with members of the public from a range of backgrounds in different settings is essential when applying to a health or social care course. This is so you will have an understanding of the diversity of the population who access health and social care. It is important to be able to understand and explain how your experiences relate to the activities and qualities which are…	Interview, Written Component, Service User Advocacy Task	Yes	No	ACCESS TO ENTRY AT SHEFFIELD VIA PARTNER COLLEGES: If you are in the process of completing the FdSc Professional Practice in Health and Social Care at one of our partner colleges and are looking to progress your career as a registered professional, we would welcome an application from you. Please note the different application routes below: • Completing the level 4 Certificate of Higher Education…
	28		BSc	3 years	Full-time	Not Stipulated	4	Eng.Language, Maths, Science	Not Stipulated	120	120	BBB	Pure or Social Science	B	60 credits with a minimum of 45 credits at Level 3 27 at Distinction 12 at Merit	DDD in BTec extended diploma DD in BTec Diploma plus B in A level D in BTec subsidary diploma plus BB in 2 A Level subjects Must be Health Studies or Science related	Not Stipulated	Not listed as an option	Not listed as an option	• International Baccalaureate (30 points overall with 15 points at higher level including science or social science)	Widening Access (Contextual Offer), Recognition of Prior Learning	IELTS Grade 7 overall with 6.5 in all sub-sections. Must be within the last 2 years FULL LIST AVAILABLE ON THE WEBSITE - SEE LINKS	We will assess your application on the strength of your: • Predicted grades • Academic achievements • Personal statement • Academic reference We'll also consider how your personal and professional values align with occupational therapy. Ways you can show this include: • Work experience in occupational therapy or health and social care • Life experience • Extracurricular activities We aim to respo…	Selection Days	No	No	Study must be within the last 3 years If your UCAS application is successful, we'll invite you by email to a selection day. This will include a variety of tasks and the chance to meet the course team. The email will include information on how to prepare for the day. Also accept PTE, Trinity College London Integrated Skills in English, LanguageCert International ESOL SELT, PSI Services (UK Ltd): S…
	29		BSc	3 years	Full-time	5	4	Eng.Language, Maths, Science	Not Stipulated	112	112	BBC	Pure or Social Science General Studies not accepted	Not Stipulated	• Minimum of 112 UCAS tariff points from your Level 3 units	Extended Dipolma - Science based preffered - DDM Other Btec National Diplomas considered with an AS at Grade B in Biology / Human Biology / PE	Not listed as an option	Not listed as an option	Not listed as an option	Not Stipulated	Not Referenced	International Students not accepted	Personal Statement wil be individually assessed by the admissions tutor and if you are successful you will shortlisted for an interview We select students based on their knowledge, motivation, experience, values and behaviours, not just academic ability. You need to demonstrate an ability to: • Study academic subjects at the course level • Debate topics and issues • Draw on conclusions from writt…	Interview, Group Work, Values Based Assesment	No	No	Don't accept international students, however if English is not first Language then IELTS needed at level 7 overall with at least 6.5 in each sub-section. Interview panel consists of academics, practitioners and service users
	30
	31		BSc	3 years	Full-time	Not Stipulated	4	English, Maths, Science	Accepted	104	104	BCC	None Specified	Not Stipulated	60 credits with a minimum of 45 credits at Level 3 Additional 12 Level 2 Science credits required if GCSE Science at Grade C achieved.	National Diploma - D*D in Science, Health or Care Btec QCF Extended Diploma - DMM in Science, Health or Care	Not listed as an option	Not listed as an option	Not listed as an option	Not Stipulated	Case by Case	Not Stipulated	Those meeting the above entry criteria and successfully shortlisted on their personal statement will be invited to a selection day. The selection day will consist of a number of tasks to identify teamwork, communication and adaptiveness.	Interview, Selection Days, Group Work, Work Experience	No	No	For Non-Traditional / Other Qualifications - applicants are signposted to: If you've got other qualifications or relevant experience, please contact The Gateway for further advice before applying. Information not recorded elsewhere within data collection but relevant to application: In addition, You will need to demonstrate that, on entry to the programme, you have capability for digital and tech…
	32		BSc	3 years	Full-time	5	4	Eng.Language	Not Stipulated	120	120	BBB	General Studies not accepted	B	60 credits with a minimum of 45 credits at Level 3 24 at Distinction Remainder at Merit At least 120 UCAS points must be achieved Subjects outside of Health and Social Care will be considered if the individual shows potential for the profession	DDD Subjects outside of Health and Social Care will be considered if the individual shows potential for the profession	Not listed as an option	Own University H&S Foundation Degree	Not listed as an option	International Baccalaureate (128 UCAS tariff points from a maximum of 3 Higher Level Certificates) Irish Leaving Certificate (6 Higher Level subjects Grade H3 or above to incude English at Grade H2)	Mature Student, Work Experience, Own University H&S Foundation Degree	IELTS Grade 7 overall with 6.5 in all sub-sections	Personal Statements Applicants should ensure that their personal statements are focused on a clear interest and motivation for becoming an Occupational Therapist. Applicants should also: • Be able to reflect on their work experiences in relation to their future studies and their career • Demonstrate team-working and leadership skills; for example in your work, hobbies or sports • Show clear aware…	Interview	No	No
	33		BSc	3 years	Full-time	5	4	Eng.Language, Maths, Science	Not Accepted	120	120	ABB	General Studies not accepted	B	45 Credits at Level 3	DDM in an Extended Diploma	Not listed as an option	Any UK University H&S Foundation Degree	Not listed as an option	Not Stipulated	Not Referenced	IELTS Grade 7 overall with a minimum of 5.5 in all sub-sections • Individual Quals listed for each country	If we think your application is outstanding, we will invite you for an interview. We do not interview every applicant. Find out more about the Occupational Therapy interviews, what you will need and what you can expect on the day. ON SPECIFIC INTERVIEW PAGE - EXPECTATIONS OF STUDENTS If you become a student at York St John University, we expect you to: • Demonstrate care, compassion and commitmen…	Interview, Group Work, Vales Based Assesment, Written Component	Yes	No	If a candidate has a combination of qualifications at Level 3, they must equate to 128 UCAS points or higher Service User is included on the interview panel. As at 28th Feb 2021 website still refers to Face to Face selection days, with no reference to online alternatives
	34		BSc	3 years	Full-time	3	4	Eng.Language, Maths	Not Accepted	120	120	BBB	None Specified	B	65% Overall mark (including 65% in each Level 3 module)	Overall BTEC Level 3 QCF Extended Diploma with profile DDD in a relevant BTEC. OR BTEC Level 3 RQF National Extended Diploma with profile DDM. You may also meet the course entry requirements with combinations of different qualifications to the same standard (provided subject requirements are met). Examples of combinations include: A levels with BTEC Level 3 QCF Subsidiary Diploma or BTEC RQF Nati…	HND entry requirement: Pass HND with overall Merit to include 60 distinctions in level 5 credits/units. HNC entry requirement: Pass HNC with overall Distinction to include 90 distinctions in level 4/5 credits/units.	Own University H&S Foundation Degree (55% in Level 5 modules)	Not listed as an option	• Irish Leaving Certificate profile of Higher grades H3,H3,H3,H3,H3. Plus English and Mathematics grade H6 at Higher level or grade O4 at Ordinary level. • European, International or Welsh Baccalaureate (no grades stipulated) • Scottish Highers / Advanced Highers (no grades stipulated)	Case by Case	IELTS Grade 7 overall with 6.5 in all sub-sections • Individual Quals listed for each country	Satisfactory performance in the HPAT-Ulster selection test is also required. More information on the Health Professions Admissions Test (HPAT-Ulster) can be found at https://hpat-ulster.acer.org Please note there is a cost to undertake the test.	Interview	No	No	INTERVIEW IS SKYPE INTERVIEW - Is this a change since Covid?
	35
	36
	37
	38		BSc	4 years	Full-time	Not Stipulated	4	English, Maths	Not Stipulated	104	104	A Level - BCC Scottish Highers: • Standard - BBBC (to incl. English) • Minimum - BCCC (to incl. English)	None Specified	C	SWAP - Scottish Wider Access Programme for adult learners. 3 B's in a Health or Science related programme	Not listed as on option	College HNC: Health Care/Social Care/Social Services/Social Sciences/Care and Administrative practice or Health-related subject	Not listed as an option	Not listed as an option	• Irish Leavers Certificate: Higher: H2 H2 H3 H3 (incl English) O2: (Maths) • International Baccalaureate Diploma: 28 points with SL English and Maths	Work Experience, Recognition of Prior Learning (RPL)	• Academic IELTS Average Score of 6, with no element less than 5.5 • TOEFL Internet-based test overall score of 78 with minimum element scores of reading at 18, listening at 17, speaking at 20 and writing at 17 • Pearson PTE Academic overall score of 54 with no element less than 51 • Cambridge Advanced English (CAE) with a minimum Grade C • Trinity College London Integrated Skills in English (ISE…	Nothing listed on website about application	Not Listed	No	No	Year 2 entry with a College HNC: Occupational Therapy Support English Language requirements are for the University as a whole - it is unclear if the OT programme has different requirements If you have completed a Modern Apprenticeship at SCQF level 6 in a relevant discipline this would be equivalent to two highers at B.
	39		BSc	3 years	Full-time	4	4	Eng.Language, Maths, Science	Not Stipulated	120	128	ABB - BBB	General Studies not accepted	B	Not listed as an option	DDM in a BTEC Extended Diploma in Health Studies	Not listed as an option	Not listed as an option	Not listed as an option	• Welsh Baccalaureate Advanced Skills Challenge Certificate will be accepted in lieu of one A-Level • International Baccalaureate (32-31 overall or 665 in 3 HL subjects)	Not Referenced	• GCSE Grade B or grade 6 in GCSE English Language. * IELTS Grade 7 overall with 6.5 in all sub-sections • TOEFL iBT - At least 100 overall with a minimum of 22 in all subskills. • PTE Academic - At least 70 overall with a minimum of 62 in all communicative skills. • Trinity ISE II/III - III: at least a Pass in all components.	All applicants must meet the minimum requirements at Level 2 (typically GCSE) and Level 3 (typically A-level) in order to be eligible for consideration for interview. If you meet the minimum entry requirements your application will be give a numerical score based on your personal statement. Eligible applicants will be ranked according to this score and the top ranking applicants will be invited t…	Multiple Mini Interview (MMI), Values Bases Assesment	No	No	Extended/International Project Qualification: Applicants with grade A in the EPQ/IPQ will typically receive an offer one grade lower than the standard A level offer. Please note that any subject specific requirements must still be met. An NHS placement is a required part of this course. The NHS only makes placements available to students who are eligible to pay UK/EU fees. Therefore, this course …
	40		BSc	3 years, 4 years	Full-time, Part-time	Not Stipulated	4	English, Maths, Welsh	Not Stipulated	112	112	BBC	None Specified	C	Listed as an option, but grades not stipulated	Listed as an option, but grades not stipulated	Not listed as an option	Not listed as an option	Not listed as an option	International Baccalaureate - 112 UCAS points European Baccalaureate - 75%, with a minimum of 7.5 in any required subjects.	Work Experience, Life Experience	IELTS Grade 6.0 overall with 5.5 in all sub-sections	Experience of a range of health/social care/third sector settings whether in a voluntary or paid role Preferably experience with an Occupational Therapist either via shadowing or attendance at Trust taster days or similar careers events.	Interview	No	No	Not clear if this course is open to international students as fees are paid by the Welsh government If within the last 5 years you have completed at least 2 years education entirely through the medium of English (and have the official academic evidence to support this claim) you may be exempt from having to take an IELTS or accepted equivalent.

## Sheet: MSC's ONLY
		UNIVERSITY	COURSE DETAILS			ACADEMIC QUALIFICATIONS ENTRY CRITERIA						ACADEMIC QUALIFICATION EQUIVALENCY											PROFESSIONAL SKILLS (Application)	PROFESSIONAL SKILLS (Selection)	NHS CONSITUTION	COVID-19 CHANGES MENTIONED	NOTES
			Classification (BSc, MSc, Apprenticeship)	Duration	Attendance	No of GCSE's	GCSE Grade and above	Subject must haves	Level 2 Alternatives (Maths/English)	UCAS Tariff Points (low)	UCAS Tariff Points (high)	3 GCSE / VCE A Levels	A Level Subject Requirement	A Level Subject Minimum Grade Requirement	Access to Higher Education (Science Based)	BTec	Diploma in Higher Education	Foundation Year / Degree	BSc Degree	UK Equivalencies	Non-Traditional Applications	Additional Qualifications for International Students
	1
	2
	3
	4
	5
	6		MSc - Postgraduate	2 years	Full-time	Not Stipulated	Not Stipulated	Not Stipulated	Not Stipulated	Not Applicable	Not Applicable	Not Stipulated	None Specified	Not Stipulated	Not Stipulated	Not Stipulated	Not Stipulated	Not Stipulated	Grade 2:2 or above (or international equivalent)	Individual Quals listed for each country	Not Referenced	IELTS Grade 7 overall with 6.5 in all sub-sections	MSc: As part of the selection process, students will be expected to demonstrate good knowledge and a good understanding of the scope of work that an Occupational Therapist is required to undertake as well as the significance of the NHS constitution and its core values.	Interview, Literacy and Numeracy Test	Yes	No	• Evidence of recent academic study (i.e. course or module within the last 5 years)
	7		MSc - Postgraduate	2 years	Full-time	Not Stipulated	4	Eng.Language or Literature	Not Stipulated	Not Stipulated	Not Stipulated	Not Stipulated	Not Stipulated	Not Stipulated	Not Stipulated	Not Stipulated	Not Stipulated	Not Stipulated	Grade 2:2	Not Stipulated	Case by Case	IELTS Grade 7 overall with 6.5 in all sub-sections	Evidence of experience and understanding of the role of an occupational therapist demonstrated through the face to face values-based interview (which can be via skype if necessary) or supplementary information submitted following a successful interview.	Interview, Values Based Assessment, Work Experience	No	No
	8		MSc - Postgraduate	2 years	Full-time	Not Stipulated	Not Stipulated	Not Stipulated	Not Stipulated	Not Applicable	Not Applicable	Not Stipulated	None Specified	Not Stipulated	Not Stipulated	Not Stipulated	Not Stipulated	Not Stipulated	Grade 2:1 or above within the last 5 years	Individual Quals listed for each country	Not Referenced	IELTS Grade 7	Ideally you need to be familiar with more than one area in which Occupational Therapists may work. This could be through personal or shadowing experience but also from reading or research. You will need tyo provide a satisfactory reference from an educational establishement, a previous employer or person of standing that should demonstrate ability to manage the academic demands of the programme, …	Interview, Group Work, Written Component	No	No	• MSc also offered but for post-registration (but excluded from this analysis) • Not clear if all sections of IELTS need to be 7
	9		MSc - Postgraduate	2 years	Full-time	Not Stipulated	Not Stipulated	Not Stipulated	Not Stipulated	Not Applicable	Not Applicable	Not Stipulated	None Specified	Not Stipulated	Not Stipulated	Not Stipulated	Not Stipulated	Not Stipulated	Grade 2:2 or above in any subject	Individual Quals listed for each country	Not Referenced	IELTS Grade 7 overall with 6.5 in all sub-sections	A 500-word report which demonstrates the applicants understanding of the diversity of occupational therapy. Each applicant is responsible for gaining the knowledge required to write the report. Applicants who work in an occupational therapy setting may wish to draw on their experience, but it will be expected that a range of services will be referred to including physical, mental health, hospital…	Interview, Group Interview, Values Based Assessment, Work Experience	No	No	Targetting males as under-represented
	10
	11
	12		MSc - Postgraduate	2 years	Full-time	Not Stipulated	4	Eng.Language	Not Stipulated	Not Applicable	Not Applicable	Not Stipulated	None Specified	Not Stipulated	Not Stipulated	Not Stipulated	Not Stipulated	Not Stipulated	Grade 2:2 or above within the last 3 years	Not Stipulated	Work Experience, Life Experience	IELTS Grade 7 overall with nothing below 6.5	• We strongly recommend you visit an Occupational Therapist prior to interview as you will be asked about your understanding of their role at interview. In addition to a degree, candidates should have a GCSE grade C or above in English Language. If you have an unrelated first degree, but have experience in occupational therapy, your application will be considered. Applicants unable to meet the fo…	Interview, Values Based Assesment	Yes	No
	13		MSc - Postgraduate	2 years	Full-time	Not Stipulated	4	Eng.Language, Maths	Accepted	Not Applicable	Not Applicable	Not Stipulated	None Specified	Not Stipulated	Not Stipulated	Not Stipulated	Not Stipulated	Not Stipulated	Grade 2:2 or above within the last 5 years in Pure or Social Science	Not Stipulated	Recognition of Prior Learning (RPL), Mature Student, Work Experience	IELTS Grade 7 overall with nothing below 6.5	• An understanding of the philosophy, practice and scope of occupational therapy • Appropriate work experience/shadowing • The attitudes, behaviours and values of care and compassion • Evidence of self-direction and motivation • Effective communication skills and the ability to work both independently and as part of a team	Interview, Values Based Assesment	Yes	No	Students will be recruited on the basis that their values align with those of the NHS Constitution, as well as having the right skills and aptitude, in accordance with Value Based Recruitment, (Health Education England, Value Based Recruitment Framework, October 2014). To view the NHS values click here. If selected you will need to attend an interview. At the interview you will be tested on the v…
	14		MSc - Postgraduate	2 years	Full-time	3	4	Eng.Language, Maths, Science	Not Stipulated	Not Applicable	Not Applicable	Not Stipulated	None Specified	Not Stipulated	Not Stipulated	Not Stipulated	Not Stipulated	Not Stipulated	Grade 2:2 in a relevant discipline	Not Stipulated	Not Referenced	IELTS Grade 7 overall with nothing below 5.5	• Knowledge of contemporary health and social care issues, and the role of the occupational therapist in providing health and social care interventions	Interview	No	No
	15		MSc - Postgraduate	2 years	Full-time	5	5	Eng.Language, Maths, Science	Not Stipulated	Not Applicable	Not Applicable	Not Stipulated	None Specified	Not Stipulated	Not Stipulated	Not Stipulated	Not Stipulated	Not Stipulated	Grade 2:1 or above from across a range of disciplines, e.g. biological sciences, social sciences, health sciences.	Not Stipulated	Not Referenced	• IELTS Grade 7 overall with 6.5 in all sub-sections • TOEFL iBT - 100, with no element lower than 22 • International Baccalaureate - Standard Level (Grade 6) • Hong Kong use of English - AS level B • INDIA Standard XII - 75% or above from Central and Metro State Boards • WAEC - B • Cambridge Proficiency - B	Applicants must present with a good understanding of the profession including an awareness of the procedures undertaken. Ideally a clinical observational visit to a diagnostic imaging department must be completed in support of the application. (This has been relaxed in the current COVID situation).	Interview, Values Based Assesment	Yes	Yes	MSc programme not due to start until Jan 2022 NB - TOEFL is no longer classified by UK Visas and Immigration as a Secure English Language Test (SELT). However, at the current time the university is continuing to accept TOEFL, at the required level, for entry on to Undergraduate and Postgraduate academic programmes. Website while promoting OT makes specific reference to Diagnostic Radiography (!)
	16		MSc - Postgraduate	2 years	Full-time	Not Stipulated	Not Stipulated	Not Stipulated	Not Stipulated	Not Applicable	Not Applicable	Not Stipulated	None Specified	Not Stipulated	Not Stipulated	Not Stipulated	Not Stipulated	Not Stipulated	Grade 2:1 with a Science profile and evidence of informed insight into the profession of OT	Individual Quals listed for each country	Not Referenced	IELTS Grade 7 overall with 6.5 in all sub-sections	Nothing listed on website about application	Interview, Selection Days	Yes	No	Applicants with a 2:2 honours degree in a subject relevant to OT and who have extensive experience of working in a health or social care setting relevant to OT will be considered and assessed on an individual basis
	17		MSc - Postgraduate, PGDip	2 years	Full-time	Not Stipulated	Not Stipulated	Not Stipulated	Not Stipulated	Not Applicable	Not Applicable	Not Stipulated	None Specified	Not Stipulated	Not Stipulated	Not Stipulated	Not Stipulated	Not Stipulated	Grade 2:2 or above in any subject	Not Stipulated	Not Referenced	IELTS Grade 7 overall or equivalent to include 7 in listening in reading / 7 in writing and speaking sections.	• If you are applying for Occupational Therapy PgDip or MSc, your personal statement can be up to 1000 words. • Applicants will need to demonstrate the following abilities, skills and attributes within the application, personal statement and interview activities. • Communicate effectively both verbally and in writing. • Commitment to the values and principles that underpin the occupational therap…	Interview, Group Work	Yes	No	Personal statement Please provide a concise personal statement, max. 1000 words, that provides evidence of the specific skills, qualities, values and attributes that you believe demonstrate your; • Motivation to become an occupational therapist • Specific personal skills, qualities and attributes that you bring to the courses and the profession • Ability to work independently and in small groups …
	18
	19		MSc - Postgraduate	2 years	Full-time	Not Stipulated	Not Stipulated	Not Stipulated	Not Stipulated	Not Applicable	Not Applicable	Not Stipulated	None Specified	Not Stipulated	Not Stipulated	Not Stipulated	Not Stipulated	Not Stipulated	Grade 2:1	Individual Quals listed for each country	Recognition of Prior Learning (RPL)	IELTS Grade 7 overall with 6.5 in all sub-sections Test of English as a Foreign Language (TOEFL) with a minimum score of 100/120 (in conjunction with a Teesside University English language test)*	Admission to the course depends on: • academic entry requirements being met • satisfactory application form • successful interview • satisfactory references • completed work-based risk assessment process • a satisfactory Disclosure and Barring Service check. Your personal statement is measured against the following criteria: • your ability to complete all sections of the application form fully an…	Interview, Group Work, Values Based Assesment	Yes	No	RCOT career handbook states Apprenticeship pending accreditaion. Website would suggest that accreditation has not yet happened.
	20		MSc - Postgraduate	2 years	Full-time	Not Stipulated	4	Eng.Language, Maths, Science	Not Stipulated	Not Applicable	Not Applicable	Not Stipulated	None Specified	Not Stipulated	Not Stipulated	Not Stipulated	Not Stipulated	Not Stipulated	Grade 2:1 in a relevant subject to OT and completed in the last 5 years	Not Stipulated	Recognition of Prior Learning (RPL), Life Experience, Work Experience	IELTS Grade 6.5 overall with 6.0 in all sub-sections • Individual Quals listed in each country	Nothing listed on website about application	Not Listed	No	No	Applicants with experience in the field who hold a 2:2 honours degree will be assessed on an individual basis
	21
	22		MSc - Postgraduate	2 years	Full-time	Not Stipulated	Minimum Grade C in Biology or CC in Double Science	Science or Combined Science	Not Stipulated	Not Applicable	Not Applicable	Strong profile in Arts & Sciences - specific grades not listed	None Specified	Not Stipulated	Not Stipulated	Not Stipulated	Not Stipulated	Not Stipulated	Grade 2:1 or equivalent and applicants with a 2:2 or equivalent may be considered with strong relevevant work experience	Not Stipulated	Not Referenced	IELTS Grade 7 overall with 6.5 in all sub-sections Pearson Test (PTE 65 overall with a minimum of 58 in all components) All test scores must be less than 2 years old	The strongest applicants will be invited to interview. Please note that meeting (or being predicted to meet) the minimum academic entry requirements will not guarantee that you will be selected for interview. All interviews for entry in February 2022 will take place online. We do not disclose interview questions, but in general terms the interviews will explore a range of issues, including your s…	Interview, Group Work	Yes	Yes	WHILE COVID IS NOT SPECIFICALLY MENTIONED, WEBSITE STATES THAT ALL INTERVIEWS FOR 2021 WILL BE ONLINE
	23		MSc - Postgraduate	2 years	Full-time	5	4	Eng.Language, Maths, Science	Not Stipulated	Not Applicable	Not Applicable	Not Stipulated	None Specified	Not Stipulated	Not Stipulated	Not Stipulated	Not listed as an option	Not listed as an option	BA or BSc Grade 2:2 or above in a pure of social science	Not Stipulated	Not Referenced	IELTS Grade 6.5 overall with 6.5 in all sub-sections		Interview, Group Interview, Written Component, Values Based Assesment	Yes	No	All applicants must have taken and passed a module or course on research methods addressing both qualitative and quantatative study designs and statistics. Covid 19 advice for all students and not just for OT - doesn't relate to admissions process, more about current student studying.
	24		MSc - Postgraduate	2 years	Full-time	Not Stipulated	4	Maths, English	Not Accepted	Not Applicable	Not Applicable	Not Stipulated	None Specified	Not Stipulated	Not Stipulated	Not Stipulated	Not Stipulated	Not listed as an option	Grade 2:1 or above completed in the last 5 years	International Baccalaureate (IB) Scottish Qualification Framework Irish Qualification Framework No points / tariff listed	Not Referenced	IELTS Grade 7 overall with 6.5 in all sub-sections Or GCSE English Grade C	Strong Personal Statement A personal statement of approximately 250-400 words about the reasons for your interest in the course and outlining the nature of previous and current related experience. You can write this into the online application form, or include it as a separate document Your curriculum vitae or résumé, including details of relevant professional/voluntary experience, professional r…	Interview	No	No	No reference to Values VBAsed Assessment / NHS values in the MSc programme, but this is referred to in the BSc programme
	25		MSc - Postgraduate	2 years	Full-time	Not Stipulated	4	Maths, English	Not Stipulated	Not Applicable	Not Applicable	Not Stipulated	None Specified	Not Stipulated	Not Stipulated	Not Stipulated	Not Stipulated	Not listed as an option	Grade 2:2 or above, or equivalent professional experience or learning in a related field	Not Stipulated	Case by Case	IELTS Grade 7 overall with 6.5 in all sub-sections • Individual Quals listed for each country	Application to the programme will be via a completed application form including personal statement and two supporting references In the personal statement applicants should demonstrate: How they meet the academic entry requirements, A knowledge of occupational therapy and a motivation to join the occupational therapy profession. Where applicants have relevant experience, they should include a des…	Interview, Values Based Assesment	No	No
	26		MSc - Postgraduate	2 years	Full-time	5	4	Maths, English	Not Stipulated	Not Applicable	Not Applicable	Not Stipulated	None Specified	Not Stipulated	Not Stipulated	Not Stipulated	Not Stipulated	Not listed as an option	Grade 2:2 in any subject area (normally in the last 5 years, bur relevant work related experience or other studies could be considered with evidence)	Not Stipulated	Recognition of Prior Learning (RPL), Case by Case	IELTS Grade 7 overall with 6.5 in all sub-sections	As an applicant to the programme we are looking for you to demonstrate: • Your understanding of key values and beliefs of the profession of occupational therapy, including some key terms i.e. activity, independence • Your understanding of occupational therapists’ varied areas of practice and the interventions that they may use with service users • The visits you have completed to occupational the…	Interview, Values Based Assesment	Yes	No	GCSE Science is preferred but not essential (Website and FAQs differ - FAQs stipulates Eng.Language, Maths & Science required) APL can be considered when the most recent study is more than 5 years ago by evidence of relevant CPD activity or compeltion of an identified piece of work. This will be discussed on an individual basis. Additional advice to applicants: • Relevant experience of working wi…
	27		MSc - Postgraduate	2 years	Full-time	Not Stipulated	4	Eng.Language or Literature, Maths, Science	Accepted	Not Applicable	Not Applicable	Not Stipulated	None Specified	Not Stipulated	Not Stipulated	Not Stipulated	Not Stipulated	Not listed as an option	Grade 2:1 in relevant subject; 2:2 in relevant subject considered on an individual basis; 2:1 in a non-related subject considered on an individual basis alongside relevant level 3 subjects OR Professional qualification at degree level such as Teaching, Nursing, SW or AHP	Not Stipulated	Case by Case	IELTS Grade 7 overall with a minimum of 5.5 in all sub-sections	Experience of interacting with members of the public from a range of backgrounds in different settings is essential when applying to a health or social care course. This is so you will have an understanding of the diversity of the population who access health and social care. It is important to be able to understand and explain how your experiences relate to the activities and qualities which are…	Interview, Written Component, Service User Advocacy Task	Yes	No	DISCREPENCY BETWEEN SHEFFIELD HALLAM IELTS SCORES AND HCPC REGISTRATION: MSc accepts minimum 5.5 in all skills but HCPC require 6.5 for registration - this is not mentioned on websiite for MSc like it is for BSc
	28		MSc - Postgraduate	2 years	Full-time	Not Stipulated	Not Stipulated	Not Stipulated	Not Stipulated	Not Applicable	Not Applicable	Not Stipulated	None Specified	Not Stipulated	Not Stipulated	Not Stipulated	Not Stipulated	Not listed as an option	Grade 2:1 in a relevant subject to OT and completed in the last 5 years	Not Stipulated	Not Referenced	IELTS Grade 7 overall with 7 in each component. Must be within the last 2 years FULL LIST AVAILABLE ON THE WEBSITE - SEE LINKS	We will assess your application on the strength of your: • Academic achievements • Relevant Professional experiences • Personal statement • Academic references We'll get back to you within 6 weeks with a decision on your application	Interview	No	No	Also accept PTE, Trinity College London Integrated Skills in English, LanguageCert International ESOL SELT, PSI Services (UK Ltd): Skills for English UKVI (4 component)
	29
	30		MSc - Postgraduate	2 years, 3 years	Full-time, Part-time	Not Stipulated	Not Stipulated	Not Stipulated	Not Stipulated	Not Applicable	Not Applicable	Not Stipulated	None Specified	Not Stipulated	Not Stipulated	Not Stipulated	Not Stipulated	Not listed as an option	Grade 2:1 in a relevant subject and completed in the last 6 years	Not Stipulated	Work Experience	IELTS Grade 7 overall with 6.5 in all sub-sections	Evidence of experience of working with people (employed or voluntary- observation hours in health and social care sector)	Interview	No	No	AS AT FEB 2021 - VALIDATION PENDING International applixcations are welcome. Website encourages an email for further information If candidate does not have a degree the equivalent professional experience may be considered
	31
	32		MSc - Postgraduate	2 years	Full-time	4	4	English, Maths	Accepted	Not Applicable	Not Applicable	Not Stipulated	None Specified	Not Stipulated	Not Stipulated	Not Stipulated	Not Stipulated	Not listed as an option	Grade 2:2 or above with evidence of knowledge, or experirnce in the research process and/or completion of an undergraduate dissertation or independent study	Not Stipulated	Not Referenced	IELTS Grade 7 overall with 6.5 in all sub-sections	A strong interest and demonstrated understanding of the breadth of the role and the skills required to be a registered Occupational Therapist is necessary. Personal attributes and values consistent with the profession including empathy, respect, compassion and the ability to listen, etc.	Interview	No	No
	33		MSc - Postgraduate	2 years	Full-time	Not Stipulated	Not Stipulated	Not Stipulated	Not Stipulated	Not Applicable	Not Applicable	Not Stipulated	None Specified	Not Stipulated	Not Stipulated	Not Stipulated	Not Stipulated	Not listed as an option	Grade 2:1 in a relevant subject and completed in the last 3 years If you have a BA degree, it may be considered with relevant work experience in Health, Social Care or Education	Not Stipulated	Recognition of Prior Learning (RPL), Case by Case	1st degree completed in a majority English speaking country / tuition has been English; • IELTS 7.0 with no less than 6.5 in each component • An IBT TOEFL score of 87 overall (with no less than 23 in each band, other forms of TOEFL are not acceptable); • Pearson Test of English Academic (PTE) of 59 overall, with no less than 59 in any component. Tests must have been completed within the last 2yrs…	Nothing listed on website about application	Interview	No	No	SPECIFIC INTERVIEW PAGE (ONLY FOUND VIA BSc ROUTE). Title of page is "OT BSc (Hons) or MSc" Which lists details around Interview Day and Expectations but is not specifically hyper-linked on the MSc page (BSc page only) meaning MSc may miss this information
	34
	35		MSc - Undergraduate	4 years	Full-time	Not Stipulated	B - (Maths & Science if not achieved at Higher Level)	Maths, Science	Not Stipulated	104	104	A Level - BCC Scottish Highers: BBBC	English, Pure or Social Science	C	Not Stipulated	Applications welcomed from those with equivalent qualifications to those stated, including SVQs/NVQs, access programmes and overseas qualifications.	Not listed as an option	Own University H&S Foundation Degree	Not listed as an option	• Irish Leaving Certificate Higher: H2H3H3H3 to include English (or a written subject requiring the use of English) and one from a science or humanities subject. Maths and a science subject are required at grade O2 if not held at Higher. • IB Diploma: 27 to include Higher Level English (or a written subject requiring the use of English) and one from a science or humanities subject. Maths and a sc…	Case by Case, Own University H&S Foundation Degree	IELTS Grade 7 overall with 6.5 in all sub-sections International students who do not meet our direct entry requirements for this course can gain additional entry points through our International College at Robert Gordon University.	Nothing listed on website about application	Not Listed	No	No	Maths & Science are required at National 5 Level (Grade B) or above, if not held at Higher HNC in Occupational Therapy Support may allow advanced entry into Year 2
	36		MSc - Undergraduate	4 years	Full-time	Not Stipulated	Not Stipulated	English, Maths	Not Stipulated	104	104	A Level - BCC Scottish Highers: Standard - BBBB Minimum - BBCC	English	C	Maybe considered but bo grades given	Not Stipulated	Not listed as an option	Not listed as an option	Not listed as an option	International Baccalaureate (28 points) Irish Leaving Certificate (H2, H2, H3, H3)	Case by Case, Work Experience, Life Experience, Mature Student	Not Stipulated	Nothing listed on website about application	Not Listed	No	No	HNC & HND also considered but no breakdown of grades offered - looks to be considered on a Case by Case basis Year Two – HNC Occupational Therapy Support with B in the graded unit, plus successful fieldwork placement, when places available. Other relevant qualifications may be considered for entry to Year One
	37		MSc - Postgraduate	2 years	Full-time	Not Stipulated	Not Stipulated	Not Stipulated	Not Stipulated	Not Applicable	Not Applicable	Not Stipulated	None Specified	Not Stipulated	Not Stipulated	Not Stipulated	Not Stipulated	Not listed as an option	Grade 2:2 or above in a relevant subject Evidenced study in the area of Human Anatomy and Physiology is desirable.	Not Stipulated	Not Referenced	IELTS Grade 7.0 overall with 6.5 in all sub-sections. This may not apply if you have completed all your school qualifications in English, or your undergraduate degree was taught and examined in English (within two years of starting your postgraduate course). • Individual Quals listed in each country	Candidates must also have demonstrated commitment to, and knowledge of, Occupational Therapy as a career. Candidates will be able to evidence to Admissions through their application form and personal statement they have met with/shadowed a range of Occupational Therapists in diverse settings while being able to compare and contrast/discuss these different ways of working.	Interview	No	No	Applicants with a distinction award in a Bachelor’s degree where honours study was not an option in a relevant health and social care professional will be considered for selection where they can evidence experience of engagement with research evidence. Applicants will be directed to undertake study at SCQF Level 10 as a condition for entry in the form of a bridging module identified by the progra…
			MSc - Postgraduate	2 years	Full-time	Not Stipulated	Not Stipulated	Not Stipulated	Not Stipulated	Not Applicable	Not Applicable	Not Stipulated	None Specified	Not Stipulated	Not Stipulated	Not Stipulated	Not Stipulated	Not listed as an option	ACCESS ROUTE 1 Grade 2:1 or above within the last 5 years with an Honours component ACCESS ROUTE 2 - pre-entry online research methods module (in-house?) available for applicants who: • Have not studied in the last five years • Have a lower second or third class honours degree (or equivalent) • Have an unclassified degree with relevant work experience • For applicants who do not have satisfactory…	Not Stipulated	Work Experience, Recognition of Prior Learning (RPL)	IELTS Grade 7 overall with 6.5 in all sub-sections	Nothing listed on website about application	Not Listed	No	No
	39
	40

## Sheet: APPRENTICESHIPS
		UNIVERSITY	COURSE DETAILS			ACADEMIC QUALIFICATIONS ENTRY CRITERIA						ACADEMIC QUALIFICATION EQUIVALENCY											PROFESSIONAL SKILLS (Application)	PROFESSIONAL SKILLS (Selection)	NHS CONSITUTION	COVID-19 CHANGES MENTIONED	NOTES
			Classification (BSc, MSc, Apprenticeship)	Duration	Attendance	No of GCSE's	GCSE Grade and above	Subject must haves	Level 2 Alternatives (Maths/English)	UCAS Tariff Points (low)	UCAS Tariff Points (high)	3 GCSE / VCE A Levels	A Level Subject Requirement	A Level Subject Minimum Grade Requirement	Access to Higher Education (Science Based)	BTec	Diploma in Higher Education	Foundation Year / Degree	BSc Degree	UK Equivalencies	Non-Traditional Applications	Additional Qualifications for International Students
	1
	2
	3
	4		Apprenticeship	4 years	Part-time	Not Stipulated	4	English, Maths	Not Stipulated	128	128	None Specified	None Specified	Not Stipulated	Not Stipulated	Not listed as on option	Not listed as an option	Not Stipulated	Previous degrees considered on an individual basis	• European Baccalaureate (74 to 80 preferably including Pure Science or Social Science)	Work Experience, Case by Case	Not listed as an option	Applicants will be sponsored by their employer and have experience in health care or social care in addition to the formal academic entry criteria. The core values of the NHS consititution are embedded throughout the programme and within it's recruitment process.	Interview, Values Based Assesment	Yes	No	• Non-Traditional Students must have recent study to Level 3 within the last 3 years and long-standing relevant experience. • UWE offer a foundation programme in health professions (1 year) which allows entry to BSc and Apprenticeship OT as an alternative to traditional entry route.
	5
	6
	7		Apprenticeship	4 years	Part-time	Not Stipulated	Not Stipulated	Not Stipulated	Not Stipulated	Not Stipulated	Not Stipulated	Not Stipulated	Not Stipulated	Not Stipulated	Not Stipulated	Not Stipulated	Not Stipulated	Not Stipulated	Not Stipulated	Not Stipulated	Not Referenced	Not Stipulated	Not Stipulated	Not Stipulated	No	No	• Apprentices will study alongside BSc full-time studnets and undertake the same level of training and education. • Website does not stipulate different entry criteria for the apprenticeship, therefore it is not obvious if entry criteria is different. Website encourages applicants to make an enquiry via a web based form.
	8
	9		Apprenticeship	4 years	Part-time	Not Stipulated	Not Stipulated	English, Maths	Accepted	Not Stipulated	Not Stipulated	At least one A'Level in the last 5 years	None Specified	Not Stipulated	Not Stipulated	Not Stipulated	Not listed as an option	Not Stipulated	Within the last 10 years	Not Stipulated	Not Referenced	Not Stipulated	Knowledge and understanding of the profession and relevant work experience.	Not Stipulated	No	No
	10		Apprenticeship	3 years	Part-time	5	4	English, Maths, Science	Accepted	104	104	BCC	None Specified	Not Stipulated	• Level 3 (12 credits) at Distinction * Level 3 (18 credits) at Merit (Science based)	• Extended Diploma - DMM • National Diploma - DD plus A Level grade C • Extended Certificate - D with 2 A Levels, one at Grade C	Not listed as an option	Not Stipulated	Graduate or Under Graduate Degree	Individual Quals listed for each country	Widening Access	IELTS Grade 7 overall with 6.5 in all sub-sections	In addition, you need to be: • nominated by your employer and have a permanent or fixed-term contract of employment for 30 hours per week or more. Fixed term contracts must be long enough for apprentices to successfully complete the apprenticeship • successful at interview • demonstrate sufficient understanding of the NHS and/or Social Care Values and the scope of occupational therapy practice • …	Interview, Values Based Assessment, Work Experience	Yes	No	No Diploma in Higher Education, but Certificate in Higher Education and Extended or Foundation Degree accepted, all at average 60% Targetting under-represented groups
	11
	12
	13
	14
	15
	16
	17
	18
			Apprenticeship																								** Advertsied as "Occupational Health". Website says "Occupational Therapy" text outstanding, RCOT career handbook states "pending accreditation" therefore EXCLUDED FROM DATA COLLECTION EMAIL SENT FOR CLARIFICATION - NO RESPONSE RECEIVED
	19		Apprenticeship	3 years	Full-time	Not Stipulated	Not Stipulated	English, Maths	Accepted	Not Stipulated	Not Stipulated	3 A'Levels to include Biology or Human Biology	Pure Science	Not Stipulated	Science based access course accepted - no grades stipulated	Not listed as on option	Not listed as an option	Not listed as an option	Not listed as an option	Not Stipulated	Recognition of Prior Learning (RPL), Life Experience, Work Experience	Not listed as an option	Admission to the course depends on: • academic entry requirements being met • satisfactory completion of an interview against set criteria • satisfactory references • completed work-based risk assessment process • a satisfactory Disclosure and Barring Service check	Interview	No	No	Hyper-link to general entry requirements states "we consider all academic and vocational qualifications. Don't be discouraged if you can't meet the exact entry requirements - come and talk to us"
	20
	21		Apprenticeship	3 years	Part-time	5	4	English, Maths	Not Stipulated	112	112	BBC	General Studies not accepted	Not Stipulated	• Level 3 (15 credits) at Distinction * Level 3 (30 credits) at Merit	DDM - 18 units (in a Health or Science related subject)	Not listed as an option	Not Stipulated	Not listed as an option	Not Stipulated	Mature Student	Not listed as an option	Nothing listed on website about application	Not Listed	No	No	We will also consider other recognised proffessional courses that are not listed above. Mature student entry is strongly encouraged. Each application ios considered on it’s own merit. Sponsored by employer required for application Open University minimum 60 credits NVQs at any level are not accepted
	22		Apprenticeship	Not Stipulated	Part-time	Not Stipulated	Not Stipulated	Not Stipulated	Not Stipulated	Not Stipulated	Not Stipulated	Not Stipulated	None Specified	Not Stipulated	Not Stipulated	Not Stipulated	Not listed as an option	Not Stipulated	Not listed as an option	Not Stipulated	Not Referenced	Not listed as an option	Nothing listed on website about application	Not Referenced	No	No	Very limited information available for candidates. There is an "email us" button. Entry year states 2020 so questionable whether this course is still running. EXCLUDED FROM DATA COLLECTION
	23
	24
	25
	26
	27		Apprenticeship	3 years	Part-time	3	4	Eng.Language or Literature, Maths, Science	Accepted	112	112	BBC - must be a B in a Pure or Social Science	Pure or Social Science, General Studies not accepted	C	15 Credits at Level 2 45 Credits at Level 3 (of which 30 credits should be graded at distinction)	Will accept BTec National Qualifications in a relevant subject Grades equivalent to 112 UCAS points	Not listed as an option	Not listed as an option	Not listed as an option	Not Stipulated	Case by Case	Not listed as an option	Apprenticeship suitable for both existing staff such as Therapy Assistants or Support Workers and people new to the sector. This apprenticeship prepares people for a career as a qualified occupational therapist by providing the underpinning knowledge and interpersonal skills the profession demands. The course is intended to develop the potential of employees, and utilise and build upon their exis…	Not Listed	No	No	** Two landing pages for OT Apprenticeship depending on how you locate the page - one for Student / One for Employer
	28
	29
	30
	31		Apprenticeship	3 years	Part-time	3	4	English, Maths, Science	Not Stipulated	104	104	Not Stipulated	None Specified	Not Stipulated	Not Stipulated	Not Stipulated	Not Stipulated	Not listed as an option	Not Stipulated	Not Stipulated	Recognition of Prior Learning (RPL)	Not listed as an option	Must be employed within a workplace in England Must be working in any health or scial care settting in a role that is related to Occupational Therapy and will be of interest if you are either entering or working in the sector and are looking to progress from a support role or equivalent Must be able to access weekly supervision of a workplace mentor who must be a registered OT for the duration of…	Interview, Values Based Assesment	No	No	While qualifations outside of UCAs points are not listed, website states "the University will work with employers to consider other relevant qualifations"
	32
	33
	34
	35
	36
	37
	38
	39
	40

## Sheet: SPSS VERSION
		UNIVERSITY		COURSE DETAILS			ACADEMIC QUALIFICATIONS ENTRY CRITERIA						ACADEMIC QUALIFICATION EQUIVALENCY																																	PROFESSIONAL SKILLS (Application)	PROFESSIONAL SKILLS (Selection)	NHS CONSITUTION	COVID-19 CHANGES MENTIONED
		Name	Type	Programme Type (BSc, MSc, Apprenticeship)	Programme Length	Full-time / Part-time Attendance	No of GCSE's required (Level 2)	Minimum Grade GCSE's (Level 2)	GCSE English requirement (Level 2)	GCSE Maths requirement (Level 2)	GCSE Science requirement (Level 2)	Level 2 Alternatives Accepted ?	A Level UCAS Tariff Scores (low)	A Level UCAS Tariff Scores (high)	A Levels Accepted? (Level 3)	A Level Subjects Required (Level 3)	Minimum Grade for Required A Level Subjects	Access to HE Minimum UCAS Tarriff	Access to HE UCAS Tariff Scores (low)	Access to HE UCAS Tariff Scores (high)	BTEC Extended Diploma Minimum UCAS Tarriff	BTEC Extended Diploma UCAS Tariff Scores	BTEC Diploma Minimum UCAS Tarriff	BTEC Diploma UCAS Tariff Scores	BTEC Extended Certificate UCAS Tariff Scores	Scottish Highers UCAS Tariff Scores	Scottish Highers Advanced UCAS Tariff Scores	Irish Leaving Certificate UCAS Tariff Scores	Welsh Baccalaureate UCAS Tariff Scores	European Baccalaureate UCAS Tariff Scores	International Baccalaureate UCAS Tariff Scores	BTec	Foundation Degree Accepted?	Foundation Degree Minimum Grade Stated	BSc Degree Grade Requirement	BSc Degree Subject Required	BSc Degree Time Limits	BSc Degree Alternatives?	Do Eng.Language requirements meet the HCPC minimum requirement for registration?	Are Alternative Entry Routes Mentioned?	Professional Skills Assessment - Is Application Process Referenced?	Professional Skills Assessment - Is Selection Process Referenced?	UK Equivalencies	Alternative Entry Route Evidence	Additional Qualifications for International Students
	1		Post 1992 (New University)	BSc	3 years	Full-time	5	4	Eng.Language or Literature	Maths	Not Stipulated	Accepted	104	112	Yes	Pure or Social Science	Not Stipulated	• Level 2 (15 credits) • Level 3 (45 credits) • Distinction (12 credits) • Merit (12 credits) (Science based) = 86 UCAS Tariff points equiv - lower tariff (-18 to -26) Tariff states 104 - 112 for A Level)	86	86	Not listed as an option	Not listed as an option	Not listed as an option	Not listed as an option	Not listed as an option	Grades not listed	Not listed as an option	Grades not listed	Not listed as an option	Not listed as an option	Grades not listed	Not listed as on option	Not listed as an option	Not listed as an option	Listed as an option but grade not stipulated	Not Stipulated	Not Stipulated	Not Stipulated	Yes	Yes Life Experience	Yes	No	• Irish Leaving Certificate • Scottish Advanced Highers • International Baccalaureate (grades not stipulated)	Life Experience	IELTS Grade 7 overall with 6.5 in all sub-sections	It is strongly recommended that prospective students have experience or exposure of their chosen profession prior to application. Whilst this is not essential, a thorough and clear demonstration of your understanding of the role is, of which may only be possible through lived experience.	Not Listed	No	No
	2		Post 1992 (New University)	BSc	3 years	Full-time	Not Stipulated	4	Eng.Language or Literature	Maths	Not Stipulated	Accepted	128	144	Yes	Pure or Social Science	C	Grades not listed	Grades not listed	Grades not listed	• Extended Diploma: DDM in Pure or Social Science = 128 UCAS Tariff Points. Tariff Equivalence.	128	• Diploma / Foundation Diploma / Extended Ceritificate: plus A Level in Pure or Social Science (Grade C) = Grades for these BTECs not stipulated Grades not stipulated	Grades not listed	Not listed as an option	128	128	Not listed as an option	Not listed as an option	Not listed as an option	128	• Extended Diploma: DDM in Pure or Social Science = 128 UCAS Tariff Points • Diploma / Foundation Diploma / Extended Ceritificate: plus A Level in Pure or Social Science (Grade C) = Grades for these BTECs not stipulated	Own Foundation Degree accepted	No	Not listed as an option	Not listed as an option	Not listed as an option	Not listed as an option	Yes	Yes Widening Access, Level 3 Advanced Apprenticeship, Mature Student, Recognition of Prior Learning	Yes	Yes	• Sccottish Highers - 128-144 UCAS Tariff Equivalent • Scottish Advanced Highers - 128-144 UCAS Tariff Equivalent • International Baccalaureate (Certificates & Diploma) - 128 - 144 UCAS Tariff Equivalent • EPQ plus 2x A Levels (1x C Grade in Pure or Social Science) • Cambridge Technical - 128 UCAS Tariff Equivalent	Widening Access, Level 3 Advanced Apprenticeship, Mature Student, Recognition of Prior Learning	IELTS Grade 7 overall with 6.5 in all sub-sections	Knowledge and understanding of the profession: We are looking for applicants who can show that they have a clear understanding of the profession. This can be demonstrated by having spent time shadowing or talking with occupational therapists, by gaining hands on experience (paid or voluntary) in different health and social care settings where occupational therapists work, and having examined rele…	Interview, Portfolio Review	Yes	No
	3		1960's (Plateglass University)	BSc	3 years	Full-time	Not Stipulated	4	Eng.Language	Maths	Science or Combined Science	Accepted	120	120	Yes	General Studies not accepted	Not Stipulated	• 122 UCAS Tariff points (12 credits at Distinction in a Science or Pure Science) - higher tariff (+2) Tariff states 120 for A Level	122	122	DDM in Pure or Social Science = 128 UCAS Tariff Points Higher Tariff (+8)	128	Not listed as an option	Not listed as an option	Not listed as an option	Not listed as an option	Not listed as an option	Not listed as an option	Not listed as an option	Not listed as an option	120	DDM in Pure or Social Science = 128 UCAS Tariff Points	Not listed as an option	Not listed as an option	Not listed as an option	Not listed as an option	Not listed as an option	Not listed as an option	No - IELTS Grade 6.5 overall with 6.0 in all sub-sections	No	Yes	Yes	• International Baccalaureate 120 UCAS Tariff Points	Not Referenced	IELTS Grade 6.5 overall with 6.0 in all sub-sections	As part of the selection process, we interview shortlisted candidates prior to making offers. We take into consideration a number of factors when assessing your application. It's not just about your grades; we take the time to understand your personal circumstances and make decisions based on your potential to thrive at university and beyond.	Interview	No	No
	4		Post 1992 (New University)	BSc	3 years	Full-time	Not Stipulated	4	Eng.Language or Literature	Maths	Not Stipulated	Not Accepted	128	128	Yes	Website states no specific subjects required	Not Stipulated	Grades not listed	Grades not listed	Grades not listed	Grades not stipulated	Grades not stipulated	Not listed as an option	Not listed as an option	Not listed as an option	Not listed as an option	Not listed as an option	Not listed as an option	Not listed as an option	Not listed as an option	Grades not listed	Accepted but grades not stipulated	Not listed as an option	Not listed as an option	Not listed as an option	Not listed as an option	Not listed as an option	Not listed as an option	Yes	Yes Work Experience, Recognition of Prior Leaning	Yes	Yes	• International Baccalaureate (grades not stipulated)	Work Experience, Recognition of Prior Leaning	IELTS Grade 7 overall with 6.5 in all sub-sections	Applicants will be required to attend an interview. For more details on the process, please visit our selection page. If you are shortlisted for a place on our course you will be invited to interview; our interviews are held on campus here at Glenside and are carried out by a panel of two people who will be selected from the program team staff, practice based occupational therapists, service user…	Interview	No	No
				Apprenticeship	4 years	Part-time	Not Stipulated	4	Eng.Language or Literature	Maths	Not Stipulated	Not Stipulated	128	128	Yes	Not Stipulated	Not Stipulated	Not listed as an option	Not listed as an option	Not listed as an option	Not listed as on option	Not listed as on option	Not listed as an option	Not listed as on option	Not listed as an option	Not listed as an option	Not listed as an option	Not listed as an option	Not listed as an option	104	Not listed as an option	Not listed as on option	Not listed as an option	Not listed as an option	Listed as an option but grade not stipulated	Not Stipulated	Not Stipulated	Not Stipulated	No reference made to Eng.Language requirements	Yes Work Experience, Case by Case	Yes	Yes	• European Baccalaureate (74 to 80 preferably including Pure Science or Social Science) = equivalent to BCC - BBB (104 - 120 UCAS Tariff Points)	Work Experience, Case by Case	Not listed as an option	Applicants will be sponsored by their employer and have experience in health care or social care in addition to the formal academic entry criteria. The core values of the NHS consititution are embedded throughout the programme and within it's recruitment process.	Interview, Values Based Assesment	Yes	No
	5		Post 1992 (New University)	BSc	3 years	Full-time	Not stipulated	4	Eng.Language	Maths	Not Stipulated	Accepted	112	112	Yes	Not Stipulated	Not Stipulated	Grades not listed	Grades not listed	Grades not listed	Grades not stipulated	Grades not stipulated	Grades not stipulated	Grades not stipulated	Not listed as an option	Grades not listed	Not listed as an option	Grades not listed	Grades not listed	Grades not listed	Grades not listed	Accepted but not stipulated	Not listed as an option	Not listed as an option	Not listed as an option	Not listed as an option	Not listed as an option	Not listed as an option	No reference made to Eng.Language requirements	Yes Recognition of Prior Learning, Mature Student, Work Experience	Yes	Yes	• Irish Highers • Sccottish Highers • Welsh Baccalaureate • European Baccalaureate • International Baccalaureate (grades not stipulated)	Recognition of Prior Learning, Mature Student, Work Experience	Not Stipulated	You are expected to have researched the profession and ideally visited at least one occupational therapy service so that you have some understanding of occupational therapy practice. All applicants who meet the educational admission criteria and who submit their applications by the UCAS deadline are invited to an interview. The purpose of the interview process is to establish your suitability for…	Interview, Values Based Assesment	Yes	No
	6		1960's (Plateglass University)	BSc	3 years	Full-time	5	4	Eng.Language or Literature	Maths	Science	Not Stipulated	112	112	Yes	Not Stipulated	Not Stipulated	• Level 3 (45 credits) - Merit (Science based) = 96 UCAS tariff points equivalent - lower tariff (-16) Tariff states 112 for A Level	96	96	DMM = 112 UCAS Tariff Points. Tariff Equivalency.	112	Not listed as an option	Not listed as an option	Not listed as an option	Not listed as an option	Not listed as an option	114	Not listed as an option	Not listed as an option	88	DMM	Not listed as an option	Not listed as an option	Not listed as an option	Not listed as an option	Not listed as an option	Not listed as an option	Yes	Yes Recognition of Prior Learning (RPL)	Yes	Yes	International Baccalaureate (29 points or 554 at Higher Level) = 88 UCAS Tariff Equivalent/ Irish Leaving Certificate = 4 subjects at H3 & 1 Subject at H4 = 114 UCAS Tariff Equivalent / Welsh, Scottish, European quals not stipulated.	Recognition of Prior Learning (RPL)	IELTS Grade 7 overall with 6.5 in all sub-sections	BSc: Alongside academic criteria, applicants need to demonstrate knowledge of the scope of OT and practice settings, together with effective communication skills.	Interview, Literacy and Numeracy Test	No	No
				MSc	2 years	Full-time	Not Stipulated	Not Stipulated	Not Stipulated	Not Stipulated	Not Stipulated	Not Stipulated	Not listed as an option	Not listed as an option	Not listed as an option	Not Stipulated	Not Stipulated	Not listed as an option	Not listed as an option	Not listed as an option	Not listed as an option	Not listed as an option	Not listed as an option	Not listed as an option	Not listed as an option	Not listed as an option	Not listed as an option	Not listed as an option	Not listed as an option	Not listed as an option	Not listed as an option	Not Stipulated	Not listed as an option	Not listed as an option	Grade 2:2	Not Stipulated	Not Stipulated	Not Stipulated	Yes	No	Yes	Yes	European, International, Welsh, Scottish and Irish quals not listed/stipulated.	Not Referenced	IELTS Grade 7 overall with 6.5 in all sub-sections	MSc: As part of the selection process, students will be expected to demonstrate good knowledge and a good understanding of the scope of work that an Occupational Therapist is required to undertake as well as the significance of the NHS constitution and its core values.	Interview, Literacy and Numeracy Test	Yes	No
	7		Post 1992 (New University)	BSc	3 years	Full-time	5	4	Eng.Language	Maths	Not Stipulated	Not Stipulated	96	120	Yes	General Studies not accepted	Not Stipulated	• Level 3 (36 credits) Merit or Distinction (Science based) = 134 - 86 UCAS tariff points equivalent - (between -10 and + 14 outside of A Level range) Tariff states 96 - 120 for A Level	86	134	DDM in Health or Social Care = 128 UCAS Tariff Points. Higher Tariff (ranging between +8 and +32) Tariff states 96 - 120 for A Level.	128	Not listed as an option	Not listed as an option	Not listed as an option	Not listed as an option	Not listed as an option	Not listed as an option	Not listed as an option	Not listed as an option	128	DDM in Health or Social Care = 128 UCAS Tariff Points	Not listed as an option	Not listed as an option	Not listed as an option	Not listed as an option	Not listed as an option	Not listed as an option	Yes	Yes Case by Case	Yes	Yes	• International Baccalaureate (29 points to include 16 at higher level) = 128 UCAS Tariff Points (665 at Higher Level)	Case by Case	IELTS Grade 7 overall with 6.5 in all sub-sections	A minimum of 2 days of OT work experience is required by 31st July. All eligible candidates are interviewed following a review of their qualifications, academic reference and personal statement. The interview has Group, 121 and written elements.	Interview, Group Work, Written Component	No	No
				MSc	2 years	Full-time	Not Stipulated	4	Eng.Language or Literature	Maths	Not Stipulated	Not Stipulated	Not listed as an option	Not listed as an option	Not listed as an option	Not Stipulated	Not Stipulated		Not listed as an option	Not listed as an option		Not listed as an option		Not listed as an option	Not listed as an option	Not listed as an option	Not listed as an option	Not listed as an option	Not listed as an option	Not listed as an option	Not listed as an option		Not listed as an option	Not listed as an option	Grade 2:2	Not Stipulated	Within the last 5 years	Not Stipulated	Yes	Yes Case by Case	No	Yes		Not Referenced	IELTS Level 7 with no element below 6.5.	Evidence of experience and understanding of the role of an occupational therapist demonstrated through the face to face values-based interview (which can be via skype if necessary) or supplementary information submitted following a successful interview. Enrolment is subject to a satisfactory Enhanced Disclosure and Barring Service check and an Occupational Health assessment, to assess fitness to …	Interview, Values Based Assesment	No	No
				Apprenticeship	4 years	Part-time	Not Stipulated	Not Stipulated	Not Stipulated	Not Stipulated	Not Stipulated	Not Stipulated	Not listed as an option	Not listed as an option	Not listed as an option	Not Stipulated	Not Stipulated	Not listed as an option	Not listed as an option	Not listed as an option	Not listed as an option	Not listed as an option	Not listed as an option	Not listed as an option	Not listed as an option	Not listed as an option	Not listed as an option	Not listed as an option	Not listed as an option	Not listed as an option	Not listed as an option	Not Stipulated	Not listed as an option	Not listed as an option	Not listed as an option	Not listed as an option	Not listed as an option	Not listed as an option	No reference made to Eng.Language requirements	No	No	No	European, International, Welsh, Scottish and Irish quals not listed/stipulated.	Not Referenced	Not Stipulated	Not Stipulated	Not Stipulated	No	No
	8		Post 1992 (New University)	BSc	3 years	Full-time	Not Stipulated	4	Eng.Language or Literature	Maths	Not Stipulated	Accepted	120	120	Yes	General Studies not accepted	Not Stipulated	• No specific subjects required • Level 3 (45 credits) -15 Distinction, 24 Merit, 6 Pass = 106 UCAS Tariff Points Equivalent - lower tariff (-14) Tariff states 120 for A Level	106	106	DDM (no stipulation for Science) = 128 UCAS Tariff Points. Higher Trafiff (+8). Tariff states 120 for A Level.	128	Not listed as an option	Not listed as an option	Not listed as an option	Not listed as an option	Not listed as an option	Not listed as an option	Not listed as an option	Not listed as an option	Not listed as an option	DDM (no stipulation for Science) = 128 UCAS Tariff Points	Not listed as an option	Not listed as an option	Not listed as an option	Not listed as an option	Not listed as an option	Not listed as an option	Yes	Yes Case by Case	Yes	Yes	Individual Quals listed for each country - European, International, Welsh, Scottish and Irish quals not listed/stipulated.	Case by Case	IELTS Grade 7 overall with 6.5 in all sub-sections	Ideally you need to be familiar with more than one area in which Occupational Therapists may work. This could be through personal or shadowing experience but also from reading or research.	Interview, Group Work, Written Component	No	No
				MSc	2 years	Full-time	Not Stipulated	Not Stipulated	Not Stipulated	Not Stipulated	Not Stipulated	Not Stipulated	Not listed as an option	Not listed as an option	Not listed as an option	Not stipulated	Not Stipulated	Not listed as an opton	Not listed as an option	Not listed as an option	Not listed as an option	Not listed as an option	Not listed as an option	Not listed as an option	Not listed as an option	Not listed as an option	Not listed as an option	Not listed as an option	Not listed as an option	Not listed as an option	Not listed as an option	Not Stipulated	Not listed as an option	Not listed as an option	Grade 2:1	Not Stipulated	Within the last 5 years	Not Stipulated	Yes	No	Yes	Yes	Individual Quals listed for each country - European, International, Welsh, Scottish and Irish quals not listed/stipulated.	Not Referenced	IELTS Grade 7	Ideally you need to be familiar with more than one area in which Occupational Therapists may work. This could be through personal or shadowing experience but also from reading or research. You will need tyo provide a satisfactory reference from an educational establishement, a previous employer or person of standing that should demonstrate ability to manage the academic demands of the programme, …	Interview, Group Work, Written Component	No	No
	9		Post 1992 (New University)	BSc	4-6 years	Part-time	Not Stipulated	4	Eng.Language	Maths	Not Stipulated	Accepted	Not Stipulated	Not Stipulated	Yes	Not stipulated	Not Stipulated	Grades not listed	Grades not listed	Grades not listed	Grades not stipulated	Grades not stipulated	Grades not stipulated	Grades not stipulated	Not listed as an option	Not listed as an option	Not listed as an option	Not listed as an option	Not listed as an option	Not listed as an option	Not listed as an option	Not Stipulated	Not listed as an option	Not listed as an option	Grade 2:2	Not Stipulated	Within the last 10 years	Not Stipulated	Yes	No	Yes	Yes	European, International, Welsh, Scottish and Irish quals not listed/stipulated.	Not Referenced	IELTS Grade 7 overall with 6.5 in all sub-sections - international students not accepted if a visa is required	A 500-word report which demonstrates the applicants understanding of the diversity of occupational therapy. Each applicant is responsible for gaining the knowledge required to write the report. Applicants who work in an occupational therapy setting may wish to draw on their experience, but it will be expected that a range of services will be referred to including physical, mental health, hospital…	Interview, Group Interview, Values Based Assessment, Work Experience	No	No
				MSc	2 years	Full-time	Not Stipulated	Not Stipulated	Not Stipulated	Not Stipulated	Not Stipulated	Not Stipulated	Not listed as an option	Not listed as an option	Not listed as an option	Not stipulated	Not Stipulated	Not listed as an option	Not listed as an option	Not listed as an option	Not listed as an option	Not listed as an option	Not listed as an option	Not listed as an option	Not listed as an option	Not listed as an option	Not listed as an option	Not listed as an option	Not listed as an option	Not listed as an option	Not listed as an option	Not Stipulated	Not listed as an option	Not listed as an option	Grade 2:2	Any subject	Not Stipulated	Not Stipulated	Yes	No	Yes	Yes	European, International, Welsh, Scottish and Irish quals not listed/stipulated.	Not Referenced	IELTS Grade 7 overall with 6.5 in all sub-sections	A 500-word report which demonstrates the applicants understanding of the diversity of occupational therapy. Each applicant is responsible for gaining the knowledge required to write the report. Applicants who work in an occupational therapy setting may wish to draw on their experience, but it will be expected that a range of services will be referred to including physical, mental health, hospital…	Interview, Group Interview, Values Based Assessment, Work Experience	No	No
				Apprenticeship	4 years	Part-time	Not Stipulated	Not Stipulated	Eng.Language or Literature	Maths	Not Stipulated	Accepted	Tarriff Not Stipulated	Tarriff Not Stipulated	Yes	Not stipulated	Not Stipulated	Not listed as an option	Not listed as an option	Not listed as an option	Not listed as an option	Not listed as an option	Not listed as an option	Not listed as an option	Not listed as an option	Not listed as an option	Not listed as an option	Not listed as an option	Not listed as an option	Not listed as an option	Not listed as an option	Not Stipulated	Not listed as an option	Not listed as an option	Listed as an option but grade not stipulated	Not Stipulated	Within the last 10 years	Not Stipulated	No reference made to Eng.Language requirements	No	Yes	No	European, International, Welsh, Scottish and Irish quals not listed/stipulated.	Not Referenced	Not Stipulated	Knowledge and understanding of the profession and relevant work experience.	Not Stipulated	No	No
	10		Post 1992 (New University)	Apprenticeship	3 years	Part-time	5	4	Eng.Language or Literature	Maths	Science	Accepted	104	104	Yes	Not stipulated	Not Stipulated	• Level 3 (12 credits) at Distinction * Level 3 (18 credits) at Merit Equiv 93 UCAS tariff points (Science based) - lower tariff (-11) Tariff states 104 for A Level	93	93	Extended Diploma - DMM = 112 UCAS Tariff Points Higher Tariff (+8) • Extended Certificate - D plus 2 A Levels at Grade C = 48 (extended cert) + 64 (2 x C at A Level) = 112 UCAS Tariff Points minimum Higher Tariff (+8)	112	• National Diploma - DD plus A Level grade C = 96 + 32 = 128 UCAS Tariff Points Higher Tariff (+16)	128	112	Not listed as an option	Not listed as an option	Not listed as an option	Not listed as an option	Not listed as an option	Not listed as an option	• Extended Diploma - DMM = 112 UCAS Tariff Points • National Diploma - DD plus A Level grade C = 96 + 32 = 128 UCAS Tariff Points • Extended Certificate - D plus 2 A Levels at Grade C = 48 (extended cert) + 64 (2 x C at A Level) = 112 UCAS Tariff Points minimum	Any UK University H&S Foundation Degree	Yes (60%)	Listed as an option but grade not stipulated	Not Stipulated	Not Stipulated	Not Stipulated	Yes	Yes Widening Access	Yes	Yes	International, European, Scottish, Welsh and Irish quals not listed as an option	Widening Access	IELTS Grade 7 overall with 6.5 in all sub-sections - not open to international and EU students	In addition, you need to be: • nominated by your employer and have a permanent or fixed-term contract of employment for 30 hours per week or more. Fixed term contracts must be long enough for apprentices to successfully complete the apprenticeship • successful at interview • demonstrate sufficient understanding of the NHS and/or Social Care Values and the scope of occupational therapy practice • …	Interview, Values Based Assessment, Work Experience	Yes	No
	11		Post 1992 (New University)	BSc	3 years	Full-time	Not Stipulated	4	Eng.Language	Maths	Not Stipulated	Not Stipulated	120	120	Yes	Pure or Social Science, General Studies not accepted	Not Stipulated	• Level 3 (45 credits) 30 at Distinction and 15 at Merit = 128 UCAS Tariff points equivalent - higher tariff (+8) Tariff states 120 for A Level • No specific subjects required	128	128	• DDM in Health or Social Care = 128 UCAS Tariff Points. Higher Tariff (+8)	128	Not listed as an option	Not listed as an option	Not listed as an option	Not listed as an option	Not listed as an option	Not listed as an option	Not listed as an option	Not listed as an option	Not listed as an option	• DDM in Health or Social Care = 128 UCAS Tariff Points • Or Applied Science	Not listed as an option	Not listed as an option	Not listed as an option	Not listed as an option	Not listed as an option	Not listed as an option	No - IELTS Grade 6.5 overall with 6.0 in all sub-sections	Yes Recognition of Prior Learning (RPL)	Yes	Yes	International, European, Scottish, Welsh and Irish quals not listed as an option	Recognition of Prior Learning (RPL)	IELTS Grade 6.5 overall with 6.0 in all sub-sections	• You must demonstrate a good understaning of the profession of Occupational Therapy	Interview	No	No
	12		Post 1992 (New University)	BSc	3 years	Full-time	Not Stipulated	4	Eng.Language	Not Stipulated	Not Stipulated	Not Stipulated	112	120	Yes	Not Stipulated	Not Stipulated	• No specific subjects required • 60 credits overall 45 at Level 3 24 at Distinction 24 at Merit = 122 UCAS Tariff points equivalent - higher tariff (between +2 and +10) Tariff states 112 - 120 for A Level)	122	122	• Extended Diploma in Heath or Social Care: DMM - DDM = 112 - 128 UCAS Tariff Points. Tariff Equivalence @ 112	112	• BTec Diploma in Health or Social Care: D* D* = 112 UCAS Tariff Points. Tariff Equivalence @ 112	112	Other BTEC's mentioned but Grades are not offered	112	Not listed as an option	112	Not listed as an option	Not listed as an option	Not listed as an option	• Extended Diploma in Heath or Social Care: DMM - DDM = 112 - 128 UCAS Tariff Points • BTec Diploma in Health or Social Care: D* D* = 112 UCAS Tariff Points • Other BTec subjects are accepted	Not listed as an option	Not listed as an option	Not listed as an option	Not listed as an option	Not listed as an option	Not listed as an option	No reference made to Eng.Language requirements	No	Yes	Yes	• 112-120 tariff points from a maximum of 4 Scottish Highers • 112-120 tariff points from a maximum of 4 Irish Leaving Certificate Highers / International, European and Welsh quals not listed as an option/stipulated.	Not Referenced	Not listed as an option	• We strongly recommend you visit an Occupational Therapist prior to interview as you will be asked about your understanding of their role at interview. • Students who are selected for interview attend an information session and campus tour, followed by a group assessment and individual interview. The selection is based on the academic profile, personal statement, and reference, as well as demons…	Interview, Values Based Assesment	Yes	No
				MSc	2 years	Full-time	Not Stipulated	4	Eng.Language	Not Stipulated	Not Stipulated	Not Stipulated	Tarriff Not Stipulated	Tarriff Not Stipulated	Yes	Not stipulated	Not Stipulated	Not listed as an option	Not listed as an option	Not listed as an option	Not listed as an option	Not listed as an option	Not listed as an option	Not listed as an option	Not listed as an option	Not listed as an option	Not listed as an option	Not listed as an option	Not listed as an option	Not listed as an option	Not listed as an option	Not Stipulated	Not listed as an option	Not listed as an option	Grade 2:2	Not Stipulated	Within the last 3 years	Not Stipulated	Yes	Yes Work Experience, Life Experience	Yes	Yes	International, European, Scottish, Welsh and Irish quals not listed as an option/stipulated	Work Experience, Life Experience	IELTS Grade 7 overall with nothing below 6.5	• We strongly recommend you visit an Occupational Therapist prior to interview as you will be asked about your understanding of their role at interview. In addition to a degree, candidates should have a GCSE grade C or above in English Language. If you have an unrelated first degree, but have experience in occupational therapy, your application will be considered. Applicants unable to meet the fo…	Interview, Values Based Assesment	Yes	No
	13		Post 1992 (New University)	BSc	3 years	Full-time	Not Stipulated	4	Eng.Language	Maths	Science	Accepted	120	120	Yes	Pure or Social Science	B	Pass overall with a minimum of 120 UCAS tariff points (this is equivalent to (27D & 15M OR 24D & 21M - added by SM, grades breakdown not stated on website = 122 Points - higher tariff +2 Tariff states 120 for A Level	122	122	Not listed as an option	Not listed as an option	Not listed as an option	Not listed as an option	Not listed as an option	135	Not listed as an option	108	Not listed as an option	Not listed as an option	Unable to convert to UCAS tariff equivalent based on information given on website	Not Stipulated	Not listed as an option	Not listed as an option	Not listed as an option	Not listed as an option	Not listed as an option	Not listed as an option	Yes	Yes Recognition of Prior Learning, Mature Student, Work Experience	Yes	Yes	• Scottish Awards (Minimum of 5 subjects at Grade B at Higher Level. At least one science subject normally required which can include Psychology or PE) = 135 UCAS Tariff Points Equivalent • Irish Leaving Certificate (Minimum of 5 subjects at Grade C1 or above at Higher Level of which at least 3 must be at B2. One science subject normally required which can include Psychology or PE) = 108 UCAS Tar…	Recognition of Prior Learning, Mature Student, Work Experience	IELTS Grade 7 overall with nothing below 6.5	• In your personal statement you will be required to demonstrate your interest, knowledge and commitment to the profession, including details of relevant work experience.	Interview	No	No
				MSc	2 years	Full-time	Not Stipulated	4	Eng.Language	Maths	Not Stipulated	Accepted	Not listed as an option	Not listed as an option	Not listed as an option	Not stipulated	Not Stipulated	Not listed as an opton	Not listed as an opton	Not listed as an opton	Not listed as an option	Not listed as an option	Not listed as an option	Not listed as an option	Not listed as an option	Not listed as an option	Not listed as an option	Not listed as an option	Not listed as an option	Not listed as an option	Not listed as an option	Not Stipulated	Not listed as an option	Not listed as an option	Grade 2:2	Pure or Social Science	Within the last 5 years	Not Stipulated	Yes	Yes Recognition of Prior Learning, Mature Student, Work Experience	Yes	Yes	International, European, Scottish, Welsh and Irish quals not listed as an option/stipulated	Recognition of Prior Learning, Mature Student, Work Experience	IELTS Grade 7 overall with nothing below 6.5	• An understanding of the philosophy, practice and scope of occupational therapy • Appropriate work experience/shadowing • The attitudes, behaviours and values of care and compassion • Evidence of self-direction and motivation • Effective communication skills and the ability to work both independently and as part of a team	Interview, Values Based Assesment	Yes	No
	14		Post 1992 (New University)	MSc	2 years	Full-time	3	4	Eng.Language	Maths	Science	Not Stipulated	Not listed as an option	Not listed as an option	Not listed as an option	Not stipulated	Not Stipulated	Not listed as an option	Not listed as an option	Not listed as an option	Not listed as an option	Not listed as an option	Not listed as an option	Not listed as an option	Not listed as an option	Not listed as an option	Not listed as an option	Not listed as an option	Not listed as an option	Not listed as an option	Not listed as an option	Not Stipulated	Not listed as an option	Not listed as an option	Grade 2:2	Pure or Social Science	Not Stipulated	Not Stipulated	Yes	No	Yes	Yes	International, European, Scottish, Welsh and Irish quals not listed as an option/stipulated	Not Referenced	IELTS Grade 7 overall with nothing below 5.5	• Knowledge of contemporary health and social care issues, and the role of the occupational therapist in providing health and social care interventions	Interview	No	No
	15		Russell Group University	BSc	3 years	Full-time	5	4	Eng.Language	Maths	Not Stipulated	Not Stipulated	120	120	Yes	General Studies not accepted	Not Stipulated	• Level 3 (45 credits) 30 at Distinction and 15 at Merit or higher = 128 UCAS Tariff points equivalent = higher tariff (+8) Tariff states 120 for A Level	128	128	• DDD (144 UCAS Tariff Points) Higher Tariff (+24)	144	DD with one A Level at minimum Grade B (96 + 40) = 136 UCAS Tariff Points. Higher Tariff (+16)	136	Not listed as an option	135	Not listed as an option	144	112	104	Unable to convert to UCAS tariff equivalent based on information given on website	• DDD (144 UCAS Tariff Points) or DD with one A Level at minimum Grade B (96 + 40) = 136 UCAS Tariff Points	Not listed as an option	Not listed as an option	Grade 2:2	Any subject	Not Stipulated	Not Stipulated	Yes	Yes Mature Student	Yes	Yes	• International Baccalaureate (30 points to include 3 higher level subjects at Grade 4. Biology must be at Grade 4) - unable to trransfer to UCAS equivalence • European Baccalaureate (74% overall with a minimum of 8 in Biology and no subject below 6) = B in Biology, nothing below C, 74% = BCC A Level equivalent = 104 UCAS Tariff Points Equivalence • Irish Leaving Certificate (6 higher level subje…	Mature Student	IELTS Grade 7 overall with 6.5 in all sub-sections	Candidates must show evidence, in their UCAS Personal Statement, of a good understanding of the scope of Occupational Therapy practice, preferably indicated by observational experience. It is recommended that applicants have observed Occupational Therapists at work and reflect this in their personal statement. It is preferable to have at least two visits, one being in the field of mental health a…	Interview, Values Based Assesment	Yes	No
				MSc	2 years	Full-time	5	5	Eng.Language	Maths	Science	Not Stipulated	Not listed as an option	Not listed as an option	Not listed as an option	Not stipulated	Not Stipulated	Not listed as an option	Not listed as an option	Not listed as an option	Not listed as an option	Not listed as an option	Not listed as an option	Not listed as an option	Not listed as an option	Not listed as an option	Not listed as an option	Not listed as an option	Not listed as an option	Not listed as an option	Not listed as an option	Not Stipulated	Not listed as an option	Not listed as an option	Grade 2:1	Pure or Social Science	Not Stipulated	Not Stipulated	Yes	No	Yes	Yes	International, European, Scottish, Welsh and Irish quals not listed as an option/stipulated	Not Referenced	• IELTS Grade 7 overall with 6.5 in all sub-sections • TOEFL iBT - 100, with no element lower than 22 • International Baccalaureate - Standard Level (Grade 6) • Hong Kong use of English - AS level B • INDIA Standard XII - 75% or above from Central and Metro State Boards • WAEC - B • Cambridge Proficiency - B	Applicants must present with a good understanding of the profession including an awareness of the procedures undertaken. Ideally a clinical observational visit to a diagnostic imaging department must be completed in support of the application. (This has been relaxed in the current COVID situation).	Interview, Values Based Assesment	Yes	Yes - Direct work experience requirements relaxed
	16		1960's (Plateglass University)	BSc	3 years	Full-time	5	4	Eng.Language	Maths	Not Stipulated	Accepted	120	120	Yes	Pure or Social Science	B	• Minimum of 120 UCAS tariff points in the Access to HE Diploma in Health Science, Health Professions, Health and Social Care, Health Studies, Medicine, Medical Science, Nursing, Occupational therapy, Physiotherapy, Science or Science in Health Professions with 45 credits. (this is equivalent to (27D & 15M OR 24D & 21M - added by SM, grades breakdown not stated on website = 122 (higher tariff +2)…	122	122	• BTEC Level 3 Extended Diploma DDD in Health and Social Care or Applied Science = 144 UCAS Tariff Points. Higher Tariff (+24)	144	BTEC Level 3 Diploma DD in Health and Social Care or Applied Science, with an A-level at grade B = 96 + 40 (B) = 136 UCAS Tariff Points. Higher Tariff (+16)	136	128	144	Not listed as an option	126	120	Not listed as an option	120	• BTEC Level 3 Extended Diploma DDD in Health and Social Care or Applied Science = 144 UCAS Tariff Points • BTEC Level 3 Diploma DD in Health and Social Care or Applied Science, with an A-level at grade B = 96 + 40 (B) = 136 UCAS Tariff Points. • BTEC Level 3 Subsidiary Diploma D in Health and Social Care or Applied Science, with A-level grades BB = 48 + 80 (2 B's) = 128 UCAS Tariff Points	Not listed as an option	Not listed as an option	Not listed as an option	Not listed as an option	Not listed as an option	Not listed as an option	Yes	¥es Mature Student, Work Experience	No	No	• International Baccalaureate Diploma 30 points including 5 in Higher Level Biology, Human Biology, Chemistry, Psychology, Health and Social Care, Physical Education or Sociology. GCSE English equivalent SL 5 or HL 4 and Mathematics SL 4 or HL 4 = 120 UCAS Tariff Points Equivalent • Individual Quals listed for each country	Mature Student, Work Experience	IELTS Grade 7 overall with 6.5 in all sub-sections	Nothing listed on website about application	Not Listed	Yes	No
				MSc	2 years	Full-time	Not Stipulated	Not Stipulated	Not Stipulated	Not Stipulated	Not Stipulated	Not Stipulated	Not listed as an option	Not listed as an option	Not listed as an option	Not stipulated	Not Stipulated	Not listed as an option	Not listed as an option	Not listed as an option	Not listed as an option	Not listed as an option	Not listed as an option	Not listed as an option	Not listed as an option	Not listed as an option	Not listed as an option	Not listed as an option	Not listed as an option	Not listed as an option	Not listed as an option	Not listed as an option	Not listed as an option	Not listed as an option	Grade 2:1	Pure or Social Science	Not Stipulated	Not Stipulated	Yes	No	No	Yes	Individual Quals listed for each country	Not Referenced	IELTS Grade 7 overall with 6.5 in all sub-sections	Nothing listed on website about application	Interview, Selection Days	Yes	No
	17		Post 1992 (New University)	BSc	3 years	Full-time	5	4	Eng.Language or Literature	Maths	Not Stipulated	Not Stipulated	120	120	Yes	Not stipulated	Not Stipulated	• 30 Distinctions and 15 Merits = 128 UCAS Tariff points equivalent (higher tariff +8) Tariff states 120 for A Level	128	128	• BTEC National Diploma DDM = 128 UCAS Tariff Points. Higher Tariff (+8)	128	Not listed as an option	Not listed as an option	Not listed as an option	Not listed as an option	Not listed as an option	Not listed as an option	Not listed as an option	Not listed as an option	Not listed as an option	Not listed as an option	Not listed as an option	Not listed as an option	Not listed as an option	Not listed as an option	Not listed as an option	Not listed as an option	Yes	Yes Recognition of Prior Learning (RPL)	Yes	Yes	International, European, Scottish, Welsh and Irish quals not listed as an option/stipulated	Recognition of Prior Learning (RPL)	IELTS Grade 7 overall or equivalent to include 7 in listening in reading / 7 in writing and speaking sections.	Assessors of personal statements are looking for three key things: • That your personal statement focuses on the profession you are applying for and clearly states your reason for choosing the course. • A description of your personal qualities, skills and experience in relation to your chosen course, as well as knowledge of the demands of the course and profession. • That your application is well…	Interview, Values Based Assesment	Yes	Yes - Face to Face replaced with telephone interviews
				BSc	4 years	Part-time	5	4	Eng.Language or Literature	Maths	Not Stipulated	Not Stipulated	120	120	Yes	Not stipulated	Not Stipulated	• 30 Distinctions and 15 Merits = 128 UCAS Tariff points equivalent (higher tariff +8) Tariff states 120 for A Level	128	128	• BTEC National Diploma DDM = 128 UCAS Tariff Points. Higher Tariff (+8)	128	Not listed as an option	Not listed as an option	Not listed as an option	Not listed as an option	Not listed as an option	Not listed as an option	Not listed as an option	Not listed as an option	Not listed as an option	• BTEC National Diploma DDM = 128 UCAS Tariff Points	Not listed as an option	Not listed as an option	Not listed as an option	Not listed as an option	Not listed as an option	Not listed as an option	Yes	Yes Recognition of Prior Learning (RPL)	Yes	Yes	International, European, Scottish, Welsh and Irish quals not listed as an option/stipulated	Recognition of Prior Learning (RPL)	IELTS Grade 7 overall or equivalent to include 7 in listening in reading / 7 in writing and speaking sections.	Assessors of personal statements are looking for three key things: • That your personal statement focuses on the profession you are applying for and clearly states your reason for choosing the course. • A description of your personal qualities, skills and experience in relation to your chosen course, as well as knowledge of the demands of the course and profession. • That your application is well…	Interview, Values Based Assesment	Yes	Yes - Face to Face replaced with telephone interviews
				MSc	2 years	Full-time	Not Stipulated	Not Stipulated	Not Stipulated	Not Stipulated	Not Stipulated	Not Stipulated	Not listed as an option	Not listed as an option	Not listed as an option	Not stipulated	Not Stipulated	Not listed as an option	Not listed as an option	Not listed as an option	Not listed as an option	Not listed as an option	Not listed as an option	Not listed as an option	Not listed as an option	Not listed as an option	Not listed as an option	Not listed as an option	Not listed as an option	Not listed as an option	Not listed as an option	Not Stipulated	Not listed as an option	Not listed as an option	Grade 2:2	Any subject	Not Stipulated	Not Stipulated	Yes	No	Yes	Yes	International, European, Scottish, Welsh and Irish quals not listed as an option/stipulated	Not Referenced	IELTS Grade 7 overall or equivalent to include 7 in listening in reading / 7 in writing and speaking sections.	• If you are applying for Occupational Therapy PgDip or MSc, your personal statement can be up to 1000 words. • Applicants will need to demonstrate the following abilities, skills and attributes within the application, personal statement and interview activities. • Communicate effectively both verbally and in writing. • Commitment to the values and principles that underpin the occupational therap…	Interview, Group Work	Yes	No
				PGDip	2 years	Full-time	Not Stipulated	Not Stipulated	Not Stipulated	Not Stipulated	Not Stipulated	Not Stipulated	Not listed as an option	Not listed as an option	Not listed as an option	Not stipulated	Not Stipulated	Not listed as an option	Not listed as an option	Not listed as an option	Not listed as an option	Not listed as an option	Not listed as an option	Not listed as an option	Not listed as an option	Not listed as an option	Not listed as an option	Not listed as an option	Not listed as an option	Not listed as an option	Not listed as an option	Not Stipulated	Not listed as an option	Not listed as an option	Grade 2:2	Any subject	Not Stipulated	Not Stipulated	Yes	No	Yes	Yes	International, European, Scottish, Welsh and Irish quals not listed as an option/stipulated	Not Referenced	IELTS Grade 7 overall or equivalent to include 7 in listening in reading / 7 in writing and speaking sections.	• If you are applying for Occupational Therapy PgDip or MSc, your personal statement can be up to 1000 words. • Applicants will need to demonstrate the following abilities, skills and attributes within the application, personal statement and interview activities. • Communicate effectively both verbally and in writing. • Commitment to the values and principles that underpin the occupational therap…	Interview, Group Work	Yes	No
	18		Post 1992 (New University)	BSc	3 years	Full-time	5	4	Eng.Language	Not Stipulated	Science or Combined Science	Not Accepted	120	120	Yes	Pure or Social Science	Not Stipulated	• Level 3 (60 credits) - 45 Graded and 15 ungraded • 21 Credits at Distinction and 24 at Merit = 118 UCAS Tariff Points Equivalent (lower tariff -2) Tariff states 120 for A Level • Must be completed in the last 5 years and credits must be in pure science (exluding Sociaology)	118	118	Extended Dipolma - 112 UCAS Tariff points (DMM) in a Science or Health subject	112	Not listed as an option	Not listed as an option	Not listed as an option	135	Not listed as an option	120	Not listed as an option	Not listed as an option	Not listed as an option	• Extended Diploma - DDM • Subjects in Science, Psychology, Biology, Health and Social Care may be helpful but is not essential	Not listed as an option	Not listed as an option	Grade 2.2	Not Stipulated	Not Stipulated	Not Stipulated	Yes	Yes - Case by Case	Yes	Yes	• Sccottish Highers - Five B grades at Higher Level including English Language, Maths and Science. BBB at Advanced Higher Level including Biology or Human Biology = 135 UCAS Tariff Points Equivalent • Irish Leaving Certificate - Six B grades at Higher Level, including English and Maths, English Language and Maths B2 at HL. Applicants should list their Junior Certificates on UCAS form = 120 UCAS T…	Case by Case	IELTS Grade 7 overall with 6.5 in all sub-sections Pearsons Test - 67 overall (including 67 in written and speaking element and no section less than 61)	* POST COVID INFORMATION We understand the challenges for our prospective applicants for medicine and allied health courses trying to gain work experience at this time, particularly in clinical settings. In response to the government’s social distancing guidelines, which have a significant impact on all areas of life, we have chosen to relax our work experience requirements for prospective applic…	Interview, Work Experience	No	Yes - Direct work experience requirements relaxed
			New	Apprenticeship	?exclude as not accredited
	19		Post 1992 (New University)	BSc	3 years	Full-time	5	4	Eng.Language	Maths	Science	Accepted	112	112	Yes	General Studies not accepted	Not Stipulated	• 45 Credits (18 Level 3 credits at Distinction and 27 Level 3 credits at Merit) = 115 UCAS Tariff Equivalent = (higher tariff +3) Tariff states 112 for A Level	115	115	Extended Dipolma - 112 UCAS Tariff points (DMM) in a Science or Health subject	112	Not listed as an option	Not listed as an option	Not listed as an option	123	136	120	Not listed as an option	Not listed as an option	Not listed as an option	Extended Dipolma - 112 UCAS Tariff points (DMM) in a Science or Health subject	Not listed as an option	Not listed as an option	Grade 2:1	Not Stipulated	Not Stipulated	Not Stipulated	Yes	Yes Recognition of Prior Learning (RPL)	Yes	Yes	• Irish Leaving Certificate 120 points from five Highers/Honours subjects, preferably including biology. • Scottish Highers 123 points from four or five Highers, preferably including biology. • Advanced Scottish Highers 136 points from three Advanced Highers, preferably including biology.	Recognition of Prior Learning (RPL)	IELTS Grade 7 overall with 6.5 in all sub-sections Test of English as a Foreign Language (TOEFL) with a minimum score of 100/120 (in conjunction with a Teesside University English language test)*	You're encouraged to seek some work experience before you apply. Your personal statement will be measured against the following criteria: • your ability to complete all sections of the application form fully and correctly • the level of all qualifications and grades must be specified • appropriate academic entry requirements achieved or predicted • evidence of study over the last three years • pe…	Interview, Group Work, Values Based Assesment	Yes	No
				MSc	2 years	Full-time	Not Stipulated	Not Stipulated	Not Stipulated	Not Stipulated	Not Stipulated	Not Stipulated	Not listed as an option	Not listed as an option	Not listed as an option	Not stipulated	Not Stipulated	Not listed as an option	Not listed as an option	Not listed as an option	Not listed as an option	Not listed as an option	Not listed as an option	Not listed as an option	Not listed as an option	Not listed as an option	Not listed as an option	Not listed as an option	Not listed as an option	Not listed as an option	Not listed as an option	Not Stipulated	Not listed as an option	Not listed as an option	Grade 2:1	Not Stipulated	Not Stipulated	Not Stipulated	Yes	Yes Recognition of Prior Learning (RPL)	Yes	Yes	European, International, Welsh, Scottish and Irish quals not listed/stipulated.	Recognition of Prior Learning (RPL)	IELTS Grade 7 overall with 6.5 in all sub-sections Test of English as a Foreign Language (TOEFL) with a minimum score of 100/120 (in conjunction with a Teesside University English language test)*	Admission to the course depends on: • academic entry requirements being met • satisfactory application form • successful interview • satisfactory references • completed work-based risk assessment process • a satisfactory Disclosure and Barring Service check. Your personal statement is measured against the following criteria: • your ability to complete all sections of the application form fully an…	Interview, Group Work, Values Based Assesment	Yes	No
				Apprenticeship	3 years	Full-time	Not Stipulated	Not Stipulated	Eng.Language or Literature	Maths	Not Stipulated	Accepted	Not listed as an option	Not listed as an option	Not listed as an option	Pure Science	Not Stipulated	Science based access course accepted - no grades stipulated	Grades not listed	Grades not listed	Not listed as an option	Not listed as an option	Not listed as an option	Not listed as an option	Not listed as an option	Not listed as an option	Not listed as an option	Not listed as an option	Not listed as an option	Not listed as an option	Not listed as an option	Not listed as on option	Not listed as an option	Not listed as an option	Not listed as an option	Not listed as an option	Not listed as an option	Not listed as an option	No reference made to Eng.Language requirements	Yes Recognition of Prior Learning (RPL), Life Experience, Work Experience	No	Yes	European, International, Welsh, Scottish and Irish quals not listed/stipulated.	Recognition of Prior Learning (RPL), Life Experience, Work Experience	Not listed as an option	Admission to the course depends on: • academic entry requirements being met • satisfactory completion of an interview against set criteria • satisfactory references • completed work-based risk assessment process • a satisfactory Disclosure and Barring Service check	Interview	No	No
	20		Post 1992 (New University)	BSc	3 years	Full-time	Not Stipulated	4	Eng.Language	Maths	Science	Not Stipulated	120	120	Yes	None Required	Not Stipulated	• Minimum of 120 UCAS tariff points (this is equivalent to (27D & 15M OR 24D & 21M - added by SM, grades breakdown not stated on website) = Higher tariff 122 (+2) Tariff states 120 for A Level	122	122	Extended Diploma equivalent to 120 UCAS points = DDM or 128 UCAS Tariff Points minimum	128	Btec Diploma (not possible to reach 120, max = 112)	120	Not listed as an option	120	Not listed as an option	Not listed as an option	Not listed as an option	Not listed as an option	120	Btec Diploma (not possible to reach 120, max = 112) or Extended Diploma equivalent to 120 UCAS points = DDM or 128 UCAS Tariff Points minimum	Not listed as an option	Not listed as an option	Not listed as an option	Not listed as an option	Not listed as an option	Not listed as an option	Yes	No	No	Yes	Scottish and Irish Highers to the equivalent of 120 UCAS points International Baccalaureate equivalent to 120 UCAS points / European and Welsh quals not listed/stipulated.	Not Referenced	IELTS Grade 7 overall with 6.5 in all sub-sections • Individual Quals listed for each country	Applicants will be required to attend an interview	Interview	No	No
				MSc	2 years	Full-time	Not Stipulated	4	Eng.Language	Maths	Science	Not Stipulated	Not listed as an option	Not listed as an option	Not listed as an option	Not Stipulated	Not Stipulated	Not listed as an option	Not listed as an option	Not listed as an option	Not listed as an option	Not listed as an option	Not listed as an option	Not listed as an option	Not listed as an option	Not listed as an option	Not listed as an option	Not listed as an option	Not listed as an option	Not listed as an option	Not listed as an option	Not Stipulated	Not listed as an option	Not listed as an option	Grade 2:1	Pure or Social Science	Within in the last 5 years	Not Stipulated	No - IELTS Grade 6.5 overall with 6.0 in all sub-sections	Yes Recognition of Prior Learning (RPL), Life Experience, Work Experience	No	No	European, International, Welsh, Scottish and Irish quals not listed/stipulated.	Recognition of Prior Learning (RPL), Life Experience, Work Experience	IELTS Grade 6.5 overall with 6.0 in all sub-sections • Individual Quals listed in each country	Nothing listed on website about application	Not Listed	No	No
	21		Post 1992 (New University)	BSc	3 years	Full-time	5	4	Eng.Language or Literature	Maths	Not Stipulated	Not Stipulated	112	112	Yes	General Studies not accepted	Not Stipulated	• Level 3 (15 credits) at Distinction * Level 3 (30 credits) at Merit = 112 UCAS Tariff Points Equivalent = Equivalent Tariff	112	112	DDM - 18 units = 128 UCAS Tariff Points	128	Not listed as an option	Not listed as an option	Not listed as an option	Not listed as an option	Not listed as an option	Not listed as an option	Not listed as an option	Not listed as an option	Not listed as an option	DDM - 18 units = 128 UCAS Tariff Points	Not listed as an option	Not listed as an option	Not listed as an option	Not listed as an option	Not listed as an option	Not listed as an option	Yes	Yes Case by Case	No	Yes	International, European, Scottish, Welsh and Irish quals not listed as an option/stipulated	Case by Case	IELTS Grade 7 overall with 6.5 in all sub-sections	Nothing listed on website about application	Interview	No	No
				Apprenticeship	3 years	Part-time	5	4	Eng.Language	Maths	Not Stipulated	Not Stipulated	112	112	Yes	General Studies not accepted	Not Stipulated	• Level 3 (15 credits) at Distinction * Level 3 (30 credits) at Merit = 112 UCAS Tariff Points Equivalent = Equivalent Tariff	112	112	DDM - 18 units (in a Health or Science related subject) = 128 UCAS Tariff Points	128	Not listed as an option	Not listed as an option	Not listed as an option	Not listed as an option	Not listed as an option	Not listed as an option	Not listed as an option	Not listed as an option	Not listed as an option	DDM - 18 units (in a Health or Science related subject) = 128 UCAS Tariff Points	Not listed as an option	Not listed as an option	Not listed as an option	Not listed as an option	Not listed as an option	Not listed as an option	No reference made to Eng.Language requirements	Yes Mature Student	No	No	International, European, Scottish, Welsh and Irish quals not listed as an option/stipulated	Mature Student	Not listed as an option	Nothing listed on website about application	Not Listed	No	No
	22		1960's (Plateglass University)	BSc	3 years	Full-time	5	4	Eng.Language	Maths	Science	Not Stipulated	120	136	Yes	General Studies not accepted	Not Stipulated	Access course pass with Merit (45 credits) at Level 3 = 96 UCAS Tariff Points Equivalent (Lower Tariff -24 to -40) Tariff states 120 - 136 for A Level	96	96	DDM in Health or Science = 128 UCAS Tariff Points	128	Not listed as an option	Not listed as an option	Not listed as an option	147	120	128	Not listed as an option	96	Unable to convert to UCAS tariff equivalent based on information given on website	DDM in Health or Science = 128 UCAS Tariff Points	Not listed as an option	Not listed as an option	Grade 2:1	Not Stipulated	Not Stipulated	Yes - Grade 2:2 accepted with BBC at A Level	Yes	Yes Case by Case	No	Yes	• Scottish Highers - AABBB = 147 UCAS Tariff Equivalence • Scottish Highers Advianced - CCC = 120 UCAS Tariff Equivalent • Irish Leaving certificate - 2 subjects at H2 / 4 subjects at H3 = 128 UCAS Tariff Points Equivalence • European Baccalaureate - 70% = CCC A Level Equivalence = 96 UCAS Tariff Points Equivalent • International Baccalaureate - 31 points - unable to convert to UCAS Tariff Equiva…	Case by Case	IELTS Grade 7 overall with minimum 7 in each component Link to other English Language qualifications on website INTO UEA = Universities own English Language programme designed to develop skills for entry.	The strongest applicants will be invited to interview. Please note that meeting (or being predicted to meet) the minimum academic entry requirements will not guarantee that you will be selected for interview.	Interview, Values Based Assesment	Yes	Yes - Face to Face replaced with virtual online interviews
				MSc	2 years	Full-time	Not Stipulated	4 Minimum Grade C in Biology or CC in Double Science	Not Stipulated	Not Stipulated	Science or Combined Science	Not Stipulated	Not listed as an option	Not listed as an option	Not listed as an option	Not stipulated	Not Stipulated	Not listed as an option	Not listed as an option	Not listed as an option	Not listed as an option	Not listed as an option	Not listed as an option	Not listed as an option	Not listed as an option	Not listed as an option	Not listed as an option	Not listed as an option	Not listed as an option	Not listed as an option	Not listed as an option	Not Stipulated	Not listed as an option	Not listed as an option	Grade 2:1	Not Stipulated	Not Stipulated	Yes - Grade 2:2 or equivalent may be considered with strong relevevant work experience	Yes	No	No	Yes	Not Stipulated	Not Referenced	IELTS Grade 7 overall with 6.5 in all sub-sections Pearson Test (PTE 65 overall with a minimum of 58 in all components) All test scores must be less than 2 years old	The strongest applicants will be invited to interview. Please note that meeting (or being predicted to meet) the minimum academic entry requirements will not guarantee that you will be selected for interview. All interviews for entry in February 2022 will take place online. We do not disclose interview questions, but in general terms the interviews will explore a range of issues, including your s…	Interview, Group Work	Yes	Yes - Face to Face replaced with virtual online interviews
				Apprenticeship	Not Stipulated	Part-time	Not Stipulated	Not Stipulated	Not Stipulated	Not Stipulated	Not Stipulated	Not Stipulated	Not listed as an option	Not listed as an option	Not listed as an option	Not stipuated	Not Stipulated	Not listed as an option	Not listed as an option	Not listed as an option	Not listed as an option	Not listed as an option	Not listed as an option	Not listed as an option	Not listed as an option	Not listed as an option	Not listed as an option	Not listed as an option	Not listed as an option	Not listed as an option	Not listed as an option	Not Stipulated	Not listed as an option	Not listed as an option	Not listed as an option	Not listed as an option	Not listed as an option	Not listed as an option	No reference made to Eng.Language requirements	No	No	No	Not Stipulated	Not Referenced	Not listed as an option	Nothing listed on website about application	Not Listed	No	No
	23		Post 1992 (New University)	BSc	3 years	Full-time	Not Stipulated	4	Eng.Language or Literature	Maths	Science	Accepted	104	104	Yes	Not stipulated	Not Stipulated	• Level 3 (12 credits) in Biology or Human Biology - no grades stipulated • English & Maths Level 2 credits not accepted as GCSE replacement	Grades not listed	Grades not listed	DMM = 112 UCAS Tariff Points	112	Not listed as an option	Not listed as an option	Not listed as an option	Not listed as an option	Not listed as an option	Not listed as an option	Not listed as an option	Not listed as an option	Unable to convert to UCAS tariff equivalent based on information given on website	DMM = 112 UCAS Tariff Points	Not listed as an option	Not listed as an option	Not listed as an option	Not listed as an option	Not listed as an option	Not listed as an option	No - IELTS Grade 6.5 overall with 6.5 in all sub-sections	Yes Widening Access (Contextual Offer), Mature Student	Yes	Yes	• International Baccalaureate (29 points) - unable to convert to UCAS Tariff Equivalent	Widening Access (Contextual Offer), Mature Student	IELTS Grade 6.5 overall with 6.5 in all sub-sections	All Oxford Brookes University Health and Social Care Programmes conduct Value Based Recruitment (VBR). We recognise that values and attitudes have the greatest impact on the quality of people's care and their experiences. VBR is a way of helping our Programme recruitment teams to assess the values, motives and attitudes of those who wish to work with people in health and social care settings. Whe…	Values Based Assesment	Yes	No
				MSc	2 years	Full-time	5	4	Eng.Language	Maths	Science	Not Stipulated	Not listed as an option	Not listed as an option	Not listed as an option	Not stipulated	Not Stipulated	Not listed as an option	Not listed as an option	Not listed as an option	Not listed as an option	Not listed as an option	Not listed as an option	Not listed as an option	Not listed as an option	Not listed as an option	Not listed as an option	Not listed as an option	Not listed as an option	Not listed as an option	Not listed as an option	Not Stipulated	Not listed as an option	Not listed as an option	Grade 2:2	Pure or Social Science	Not Stipulated	Not Stipulated	No - IELTS Grade 6.5 overall with 6.5 in all sub-sections	No	Yes	Yes	International, European, Scottish, Welsh and Irish quals not listed as an option/stipulated	Not Referenced	IELTS Grade 6.5 overall with 6.5 in all sub-sections		Interview, Group Interview, Written Component, Values Based Assesment	Yes	No
	24		Post 1992 (New University)	BSc	3 years	Full-time	5	4	Eng.Language or Literature	Maths	Science	Not Stipulated	112	128	Yes	Pure or Social Science	C	33 credits at Merit or Distinction Level, including 15 Level 3 credits in Biology, Science or Social Science All further Level 3 credits must be at Merit Level = 96 - 131 UCAS Tariff Points Equivalence (lower tariff between -16 and +3) Tariff states 112 - 128 A Level	96	131	DDM and must contain Science, Health or Social Science = 128 UCAS Tariff Points Btec preferably in conjunction with a Science or Social Science A Level	128	Not listed as an option	Not listed as an option	Not listed as an option	Grades not listed	Not listed as an option	Grades not listed	Not listed as an option	Not listed as an option	Grades not listed	DDM and must contain Science, Health or Social Science = 128 UCAS Tariff Points Btec preferably in conjunction with a Science or Social Science A Level	Not listed as an option	Not listed as an option	Not listed as an option	Not listed as an option	Not listed as an option	Not listed as an option	Yes	Yes Recognition of Prior Learning (RPL), Case by Case	Yes	Yes	International Baccalaureate (IB) Scottish Qualification Framework Irish Qualification Framework No points / tariff listed	Recognition of Prior Learning (RPL), Case by Case	IELTS Grade 7 overall with 6.5 in all sub-sections Or GCSE English Grade C	Strong Personal Statement	Interview, Values Based Assesment	Yes	No
				MSc	2 years	Full-time	Not Stipulated	4	Eng.Language or Literature	Maths	Not Stipulated	Not Accepted	Not listed as an option	Not listed as an option	Not listed as an option	Not stipulated	Not Stipulated	Not listed as an option	Not listed as an option	Not listed as an option	Not listed as an option	Not listed as an option	Not listed as an option	Not listed as an option	Not listed as an option	Grades not listed	Not listed as an option	Grades not listed	Not listed as an option	Not listed as an option	Grades not listed	Not Stipulated	Not listed as an option	Not listed as an option	Grade 2:1	Not Stipulated	Within the last 5 years	Not Stipulated	Yes	No	Yes	Yes	International Baccalaureate (IB) Scottish Qualification Framework Irish Qualification Framework No points / tariff listed	Not Referenced	IELTS Grade 7 overall with 6.5 in all sub-sections Or GCSE English Grade C	Strong Personal Statement A personal statement of approximately 250-400 words about the reasons for your interest in the course and outlining the nature of previous and current related experience. You can write this into the online application form, or include it as a separate document Your curriculum vitae or résumé, including details of relevant professional/voluntary experience, professional r…	Interview	No	No
	25		Post 1992 (New University)	BSc	3 years	Full-time	5	4	Eng.Language or Literature	Maths	Health & Social Care	Not Stipulated	120	120	Yes	Pure or Social Science P.E.	B	Access course 120 UCAS points including 30 Level 3 credits at Distinction (Equivalent to 112 - 128 tariff = higher and lower tariff range between -8 and +8 points) Tariff states 120 for A Level	112	128	Extended Dipolma (DDM) in Health & Social Care = 128 UCAS Tariff Points	128	Ordinary BTec Diploma at D* D* in Health & Social Care = 112 UCAS Tariff Points	112	Not listed as an option	Not listed as an option	Not listed as an option	Not listed as an option	Not listed as an option	Not listed as an option	120	Extended Dipolma (DDM) in Health & Social Care = 128 UCAS Tariff Points Ordinary BTec Diploma at D* D* in Health & Social Care = 112 UCAS Tariff Points	Own University H&S Foundation Degree	No	Not listed as an option	Not listed as an option	Not listed as an option	Not listed as an option	Yes	Yes Own University H&S Foundation Degree	No	No	International Baccalaureate Diploma (Pass incl. 120 points from higher level subjects) = 120 UCAS Tariff Points Equivalent	Own University H&S Foundation Degree	IELTS Grade 7 overall with 6.5 in all sub-sections • Individual Quals listed in each country	Nothing listed on website about application	Not Listed	No	No
				MSc	2 years	Full-time	Not Stipulated	4	Eng.Language or Literature	Maths	Not Stipulated	Not Stipulated	Not listed as an option	Not listed as an option	Not listed as an option	Not stipulated	Not Stipulated	Not listed as an option	Not listed as an option	Not listed as an option	Not listed as an option	Not listed as an option	Not listed as an option	Not listed as an option	Not listed as an option	Not listed as an option	Not listed as an option	Not listed as an option	Not listed as an option	Not listed as an option	Not listed as an option	Not Stipulated	Not listed as an option	Not listed as an option	Grade 2:2	Not Stipulated	Not Stipulated	Yes - Degree can be substituted with professional experience or learning in a related field	Yes	Yes Case by Case	Yes	Yes	International, European, Scottish, Welsh and Irish quals not listed as an option/stipulated	Case by Case	IELTS Grade 7 overall with 6.5 in all sub-sections • Individual Quals listed for each country	Application to the programme will be via a completed application form including personal statement and two supporting references In the personal statement applicants should demonstrate: How they meet the academic entry requirements, A knowledge of occupational therapy and a motivation to join the occupational therapy profession. Where applicants have relevant experience, they should include a des…	Interview, Values Based Assesment	No	No
	26		1960's (Plateglass University)	BSc	3 years	Full-time	5	4	Eng.Language	Maths	Science	Not Stipulated	120	120	Yes	Pure or Social Science	B	Minimum 120 UCAS points in specific subjects of Health, Health Science or Allied Health (this is equivalent to (27D & 15M OR 24D & 21M (122 points) - added by SM, grades breakdown not stated on website) Higher tariff +2 Tariff states 120 for A Level	122	122	DDM in Health or Science related subjects = 128 UCAS Tariff Points	128	Not listed as an option	Not listed as an option	Not listed as an option	120	Not listed as an option	120	Not listed as an option	80	Unable to convert to UCAS tariff equivalent based on information given on website	DDM in Health or Science related subjects = 128 UCAS Tariff Points	Not listed as an option	Not listed as an option	Not listed as an option	Not listed as an option	Not listed as an option	Not listed as an option	No - IELTS Grade 6.5 overall with 6.0 in all sub-sections	Yes Recognition of Prior Learning (RPL)	Yes	No	International Baccalaureate (32 points) - unable to convert to UCAS Tariff Equivalent European Baccalaureate (pass in Diploma of at least 65% to include Biology = CDD A Level equivalent = 80 UCAS Tariff Points Equivalence) Scottish Highers (120 points - Science preferred) Irish leaving certificate (120 UCAS points required, points from H1-H3 grades (A/B grades in the old system) considered only. …	Recognition of Prior Learning (RPL)	IELTS Grade 6.5 overall with 6.0 in all sub-sections	In your personal statement you will need to demonstrate: • Your understanding of occupational therapy as a profession and the impact that illness and disability may have on a person's life. Therefore, you are strongly advised to visit at least two clinical occupational therapy departments as this will enable you to give examples of occupational therapists working in physical and mental health set…	Not Listed	Yes	No
				MSc	2 years	Full-time	5	4	Eng.Language or Literature	Maths	Not Stipulated	Not Stipulated	Not listed as an option	Not listed as an option	Not listed as an option	Not stipulated	Not Stipulated	Not listed as an option	Not listed as an option	Not listed as an option	Not listed as an option	Not listed as an option	Not listed as an option	Not listed as an option	Not listed as an option	Not listed as an option	Not listed as an option	Not listed as an option	Not listed as an option	Not listed as an option	Not listed as an option	Not Stipulated	Not listed as an option	Not listed as an option	Grade 2:2	Any subject	Within the last 5 years	Yes - Degree can be substituted with professional experience or learning in a related field	Yes	Yes Recognition of Prior Learning (RPL), Case by Case	Yes	Yes	International, European, Scottish, Welsh and Irish quals not listed as an option/stipulated	Recognition of Prior Learning (RPL), Case by Case	IELTS Grade 7 overall with 6.5 in all sub-sections	As an applicant to the programme we are looking for you to demonstrate: • Your understanding of key values and beliefs of the profession of occupational therapy, including some key terms i.e. activity, independence • Your understanding of occupational therapists’ varied areas of practice and the interventions that they may use with service users • The visits you have completed to occupational the…	Interview, Values Based Assesment	Yes	No
	27		1960's (Plateglass University)	BSc	3 years	Full-time	Not Stipulated	4	Eng.Language or Literature	Maths	Science	Accepted	112	112	Yes	Pure or Social Science, General Studies not accepted	C	Level 3 credits - 15 at Merit (9 of which must be a Pure of Social Science) = 64 - 128 UCAS Tariff Points Equivalence - both higher and lower tariff ranging between -48 and +16) Tariff states 112 for A Level	64	128	DMM in BTec Extended Diploma in a Science, Pure or Health Science	112	Not listed as an option	Not listed as an option	Not listed as an option	Not listed as an option	Not listed as an option	Not listed as an option	Not listed as an option	Not listed as an option	Not listed as an option	DMM in BTec Extended Diploma in a Science, Pure or Health Science	Own University H&S Foundation Degree	No	Not listed as an option	Not listed as an option	Not listed as an option	Not listed as an option	No - IELTS Grade 6.5 overall with 5.5 in all sub-sections	Yes Own University H&S Foundation Degree	Yes	Yes	International, European, Scottish, Welsh and Irish quals not listed as an option/stipulated	Own University H&S Foundation Degree	IELTS Grade 6.5 overall with a minimum 5.5 in all sub-sections	Experience of interacting with members of the public from a range of backgrounds in different settings is essential when applying to a health or social care course. This is so you will have an understanding of the diversity of the population who access health and social care. It is important to be able to understand and explain how your experiences relate to the activities and qualities which are…	Interview, Written Component, Service User Advocacy Task	Yes	No
				MSc	2 years	Full-time	Not Stipulated	4	Eng.Language or Literature	Maths	Science	Accepted	Not listed as an option	Not listed as an option	Not listed as an option	None Specified	Not Stipulated	Not listed as an option	Not listed as an option	Not listed as an option	Not listed as an option	Not listed as an option	Not listed as an option	Not listed as an option	Not listed as an option	Not listed as an option	Not listed as an option	Not listed as an option	Not listed as an option	Not listed as an option	Not listed as an option	Not Stipulated	Not listed as an option	Not listed as an option	Grade 2:1	Pure or Social Science	Not Stipulated	Yes - Grade 2:2 in relevant subject considered on an individual basis; 2:1 in a non-related subject considered on an individual basis alongside relevant level 3 subjects OR Professional qualification at degree level such as Teaching, Nursing, SW or AHP	Yes	Yes Case by Case	Yes	Yes	International, European, Scottish, Welsh and Irish quals not listed as an option/stipulated	Case by Case	IELTS Grade 7 overall with a minimum of 5.5 in all sub-sections	Experience of interacting with members of the public from a range of backgrounds in different settings is essential when applying to a health or social care course. This is so you will have an understanding of the diversity of the population who access health and social care. It is important to be able to understand and explain how your experiences relate to the activities and qualities which are…	Interview, Written Component, Service User Advocacy Task	Yes	No
				Apprenticeship	3 years	Part-time	3	4	Eng.Language or Literature	Maths	Science	Accepted	112	112	Yes	Pure or Social Science, General Studies not accepted	C	15 Credits at Level 2 45 Credits at Level 3 (of which 30 credits should be graded at distinction) = 112 - 128 UCAS Tariff Points Equivalent - within parameters. Tariff states 112 for A Level	112	128	Will accept BTec National Qualifications in a relevant subject Grades equivalent to 112 UCAS points = DMM Extended or D*D* Diploma	112	Will accept BTec National Qualifications in a relevant subject -grades equivalent to 112 UCAS points (check to see if this is possible on a diploma)	112	Not listed as an option	Not listed as an option	Not listed as an option	Not listed as an option	Not listed as an option	Not listed as an option	Not listed as an option	Will accept BTec National Qualifications in a relevant subject Grades equivalent to 112 UCAS points = DMM Extended or D*D* Diploma	Not listed as an option	Not listed as an option	Not listed as an option	Not listed as an option	Not listed as an option	Not listed as an option	No reference made to Eng.Language requirements	Yes Case by Case	Yes	No	International, European, Scottish, Welsh and Irish quals not listed as an option/stipulated	Case by Case	Not listed as an option	Apprenticeship suitable for both existing staff such as Therapy Assistants or Support Workers and people new to the sector. This apprenticeship prepares people for a career as a qualified occupational therapist by providing the underpinning knowledge and interpersonal skills the profession demands. The course is intended to develop the potential of employees, and utilise and build upon their exis…	Not Listed	No	No
	28		Russell Group University	BSc	3 years	Full-time	Not Stipulated	4	Eng.Language	Maths	Science	Not Stipulated	120	120	Yes	Pure or Social Science	B	60 credits with a minimum of 45 credits at Level 3 27 at Distinction 12 at Merit = 118 UCAS Tariff Points Equivalent (lower tariff -2) Tariff states 120 for A Level	118	118	DDD in BTec extended diploma = 144 UCAS Tariff Points D in BTec subsidary diploma plus BB in 2 A Level subjects = 48 + 80 = 128 UCAS Tariff Points - add in to separate column when made Must be Health Studies or Science related	144	DD in BTec Diploma plus B in A level = 96 + 40 = 136 UCAS Tariff Points	136	128	Not listed as an option	Not listed as an option	Not listed as an option	Not listed as an option	Not listed as an option	Unable to convert to UCAS tariff equivalent based on information given on website	DDD in BTec extended diploma = 144 UCAS Tariff Points DD in BTec Diploma plus B in A level = 96 + 40 = 136 UCAS Tariff Points D in BTec subsidary diploma plus BB in 2 A Level subjects = 48 + 80 = 128 UCAS Tariff Points Must be Health Studies or Science related	Not listed as an option	Not listed as an option	Not listed as an option	Not listed as an option	Not listed as an option	Not listed as an option	Yes	Yes Widening Access (Contextual Offer), Recognition of Prior Learning	Yes	Yes	• International Baccalaureate (30 points overall with 15 points at higher level including science or social science) unable to convert to UCAS Tariff Equivalent	Widening Access (Contextual Offer), Recognition of Prior Learning	IELTS Grade 7 overall with 6.5 in all sub-sections. Must be within the last 2 years FULL LIST AVAILABLE ON THE WEBSITE - SEE LINKS	We will assess your application on the strength of your: • Predicted grades • Academic achievements • Personal statement • Academic reference We'll also consider how your personal and professional values align with occupational therapy. Ways you can show this include: • Work experience in occupational therapy or health and social care • Life experience • Extracurricular activities We aim to respo…	Selection Days	No	No
				MSc	2 years	Full-time	Not Stipulated	Not Stipulated	Not Stipulated	Not Stipulated	Not Stipulated	Not Stipulated	Not listed as an option	Not listed as an option	Not listed as an option	None Specified	Not Stipulated	Not listed as an option	Not listed as an option	Not listed as an option	Not listed as an option	Not listed as an option	Not listed as an option	Not listed as an option	Not listed as an option	Not listed as an option	Not listed as an option	Not listed as an option	Not listed as an option	Not listed as an option	Not listed as an option	Not Stipulated	Not listed as an option	Not listed as an option	Grade 2:1	Pure or Social Science	Within the last 5 years	Not Stipulated	Yes	No	Yes	Yes	International, European, Scottish, Welsh and Irish quals not listed as an option/stipulated	Not Referenced	IELTS Grade 7 overall with 7 in each component. Must be within the last 2 years FULL LIST AVAILABLE ON THE WEBSITE - SEE LINKS	We will assess your application on the strength of your: • Academic achievements • Relevant Professional experiences • Personal statement • Academic references We'll get back to you within 6 weeks with a decision on your application	Interview	No	No
	29		Post 1992 (New University)	BSc	3 years	Full-time	5	4	Eng.Language	Maths	Science	Not Stipulated	112	112	Yes	Pure or Social Science General Studies not accepted	Not Stipulated	• Minimum of 112 UCAS tariff points from your Level 3 units Equivalent Tariff. Tariff states 112 for A Level	112	112	Extended Dipolma - Science based preffered - DDM = 128 UCAS Tariff Points	128	Other Btec National Diplomas considered with an AS at Grade B in Biology / Human Biology / PE	Other BTEC's mentioned but Grades are not listed	Not listed as an option	Not listed as an option	Not listed as an option	Not listed as an option	Not listed as an option	Not listed as an option	Not listed as an option	Extended Dipolma - Science based preffered - DDM = 128 UCAS Tariff Points Other Btec National Diplomas considered with an AS at Grade B in Biology / Human Biology / PE	Not listed as an option	Not listed as an option	Not listed as an option	Not listed as an option	Not listed as an option	Not listed as an option	No reference made to Eng.Language requirements	No	Yes	Yes	International, European, Scottish, Welsh and Irish quals not listed as an option/stipulated	Not Referenced	International Students not accepted	Personal Statement wil be individually assessed by the admissions tutor and if you are successful you will shortlisted for an interview We select students based on their knowledge, motivation, experience, values and behaviours, not just academic ability. You need to demonstrate an ability to: • Study academic subjects at the course level • Debate topics and issues • Draw on conclusions from writt…	Interview, Group Work, Values Based Assesment	No	No
	30		Post 1992 (New University)	MSc	2 years	Full-time	Not Stipulated	Not Stipulated	Not Stipulated	Not Stipulated	Not Stipulated	Not Stipulated	Not listed as an option	Not listed as an option	Not listed as an option	Not stipulated	Not Stipulated	Not listed as an option	Not listed as an option	Not listed as an option	Not listed as an option	Not listed as an option	Not listed as an option	Not listed as an option	Not listed as an option	Not listed as an option	Not listed as an option	Not listed as an option	Not listed as an option	Not listed as an option	Not listed as an option	Not Stipulated	Not listed as an option	Not listed as an option	Grade 2:1	Pure or Social Science	Withn the last 6 years	Not Stipulated	Yes	Yes Work Experience	Yes	Yes	International, European, Scottish, Welsh and Irish quals not listed as an option/stipulated	Work Experience	IELTS Grade 7 overall with 6.5 in all sub-sections	Evidence of experience of working with people (employed or voluntary- observation hours in health and social care sector)	Interview	No	No
				MSc	3 years	Part-time	Not Stipulated	Not Stipulated	Not Stipulated	Not Stipulated	Not Stipulated	Not Stipulated	Not listed as an option	Not listed as an option	Not listed as an option	Not stipulated	Not Stipulated	Not listed as an option	Not listed as an option	Not listed as an option	Not listed as an option	Not listed as an option	Not listed as an option	Not listed as an option	Not listed as an option	Not listed as an option	Not listed as an option	Not listed as an option	Not listed as an option	Not listed as an option	Not listed as an option	Not Stipulated	Not listed as an option	Not listed as an option	Grade 2:1	Pure or Social Science	Within the last 6 years	Not Stipulated	Yes	Yes Work Experience	Yes	Yes	International, European, Scottish, Welsh and Irish quals not listed as an option/stipulated	Work Experience	IELTS Grade 7 overall with 6.5 in all sub-sections	Evidence of experience of working with people (employed or voluntary- observation hours in health and social care sector)	Interview	No	No
	31		Post 1992 (New University)	BSc	3 years	Full-time	Not Stipulated	4	Eng.Language or Literature	Maths	Science	Accepted	104	104	Yes	Not stipulated	Not Stipulated	60 credits with a minimum of 45 credits at Level 3 - no grades stipulated Additional 12 Level 2 Science credits required if GCSE Science at Grade C achieved.	Grades not listed	Grades not listed	Btec QCF Extended Diploma - DMM in Science, Health or Care = 112 UCAS Tariff Points	112	National Diploma - D*D in Science, Health or Care = 104 UCAS Tariff Points	104	Not listed as an option	Not listed as an option	Not listed as an option	Not listed as an option	Not listed as an option	Not listed as an option	Not listed as an option	National Diploma - D*D in Science, Health or Care = 104 UCAS Tariff Points Btec QCF Extended Diploma - DMM in Science, Health or Care = 112 UCAS Tariff Points	Not listed as an option	Not listed as an option	Not listed as an option	Not listed as an option	Not listed as an option	Not listed as an option	No reference made to Eng.Language requirements	Yes Case by Case	Yes	Yes	International, European, Scottish, Welsh and Irish quals not listed as an option/stipulated	Case by Case	Not Stipulated	Those meeting the above entry criteria and successfully shortlisted on their personal statement will be invited to a selection day. The selection day will consist of a number of tasks to identify teamwork, communication and adaptiveness.	Interview, Selection Days, Group Work, Work Experience	No	No
				Apprenticeship	3 years	Part-time	3	4	Eng.Language or Literature	Maths	Science	Not Stipulated	104	104	Yes	Not Stipulated	Not Stipulated	Not listed as an option	Not listed as an option	Not listed as an option	Not listed as an option	Not listed as an option	Not listed as an option	Not listed as an option	Not listed as an option	Not listed as an option	Not listed as an option	Not listed as an option	Not listed as an option	Not listed as an option	Not listed as an option	Not Stipulated	Not listed as an option	Not listed as an option	Not listed as an option	Not listed as an option	Not listed as an option	Not listed as an option	No reference made to Eng.Language requirements	Yes Recognition of Prior Learning (RPL)	Yes	Yes	International, European, Scottish, Welsh and Irish quals not listed as an option/stipulated	Recognition of Prior Learning (RPL)	Not listed as an option	Must be employed within a workplace in England Must be working in any health or scial care settting in a role that is related to Occupational Therapy and will be of interest if you are either entering or working in the sector and are looking to progress from a support role or equivalent Must be able to access weekly supervision of a workplace mentor who must be a registered OT for the duration of…	Interview, Values Based Assesment	No	No
	32		Post 1992 (New University)	BSc	3 years	Full-time	5	4	Eng.Language	Not Stipulated	Not Stipulated	Not Stipulated	120	120	Yes	General Studies not accepted	B	60 credits with a minimum of 45 credits at Level 3 24 at Distinction Remainder at Merit = 122 UCAS Tariff Points Equivalent (Higher tariff +2) Tariff states 120 for A Level Subjects outside of Health and Social Care will be considered if the individual shows potential for the profession	122	122	DDD Subjects outside of Health and Social Care will be considered if the individual shows potential for the profession	144	Not listed as an option	Not listed as an option	Not listed as an option	Not listed as an option	Not listed as an option	150	Not listed as an option	Not listed as an option	128	DDD Subjects outside of Health and Social Care will be considered if the individual shows potential for the profession	Own University H&S Foundation Degree	No	Not listed as an option	Not listed as an option	Not listed as an option	Not listed as an option	Yes	Yes Mature Student, Work Experience, Own University H&S Foundation Degree	Yes	Yes	International Baccalaureate (128 UCAS tariff points from a maximum of 3 Higher Level Certificates) Irish Leaving Certificate (6 Higher Level subjects Grade H3 or above to incude English at Grade H2) = 150 UCAS Tariff Points Equivalence	Mature Student, Work Experience, Own University H&S Foundation Degree	IELTS Grade 7 overall with 6.5 in all sub-sections	Personal Statements Applicants should ensure that their personal statements are focused on a clear interest and motivation for becoming an Occupational Therapist. Applicants should also: • Be able to reflect on their work experiences in relation to their future studies and their career • Demonstrate team-working and leadership skills; for example in your work, hobbies or sports • Show clear aware…	Interview	No	No
				MSc	2 years	Full-time	4	4	Eng.Language or Literature	Maths	Not Stipulated	Accepted	Not listed as an option	Not listed as an option	Not listed as an option	None Specified	Not Stipulated	Not listed as an option	Not listed as an option	Not listed as an option	Not listed as an option	Not listed as an option	Not listed as an option	Not listed as an option	Not listed as an option	Not listed as an option	Not listed as an option	Not listed as an option	Not listed as an option	Not listed as an option	Not listed as an option	Not Stipulated	Not listed as an option	Not listed as an option	Grade 2:2	Not Stipulated	Not Stipulated	Not Stipulated	Yes	No	Yes	Yes	International, European, Scottish, Welsh and Irish quals not listed as an option/stipulated	Not Referenced	IELTS Grade 7 overall with 6.5 in all sub-sections	A strong interest and demonstrated understanding of the breadth of the role and the skills required to be a registered Occupational Therapist is necessary. Personal attributes and values consistent with the profession including empathy, respect, compassion and the ability to listen, etc.	Interview	No	No
	33		Post 1992 (New University)	BSc	3 years	Full-time	5	4	Eng.Language	Maths	Science	Not Accepted	120	120	Yes	General Studies not accepted	B	45 Credits at Level 3 - no grades stipulated	Grades not listed	Grades not listed	DDM in an Extended Diploma = 128 UCAS Tariff Points	128	Not listed as an option	Not listed as an option	Not listed as an option	Not listed as an option	Not listed as an option	Not listed as an option	Not listed as an option	Not listed as an option	Not listed as an option	DDM in an Extended Diploma = 128 UCAS Tariff Points	Any UK University H&S Foundation Degree	No	Not listed as an option	Not listed as an option	Not listed as an option	Not listed as an option	No - IELTS Grade 7 overall with a minimum of 5.5 in all sub-sections	No	Yes	Yes	International, European, Scottish, Welsh and Irish quals not listed as an option/stipulated	Not Referenced	IELTS Grade 7 overall with a minimum of 5.5 in all sub-sections • Individual Quals listed for each country	If we think your application is outstanding, we will invite you for an interview. We do not interview every applicant. Find out more about the Occupational Therapy interviews, what you will need and what you can expect on the day. ON SPECIFIC INTERVIEW PAGE - EXPECTATIONS OF STUDENTS If you become a student at York St John University, we expect you to: • Demonstrate care, compassion and commitmen…	Interview, Group Work, Vales Based Assesment, Written Component	Yes	No
				MSc	2 years	Full-time	Not Stipulated	Not Stipulated	Not Stipulated	Not Stipulated	Not Stipulated	Not Stipulated	Not listed as an option	Not listed as an option	Not listed as an option	Not stipulated	Not Stipulated	Not listed as an option	Not listed as an option	Not listed as an option	Not listed as an option	Not listed as an option	Not listed as an option	Not listed as an option	Not listed as an option	Not listed as an option	Not listed as an option	Not listed as an option	Not listed as an option	Not listed as an option	Not listed as an option	Not Stipulated	Not listed as an option	Not listed as an option	Grade 2:1	Pure or Social Science	Within the last 3 years	Non-science based degree (BA) may be considered with relevant work experience in Health, Social Care or Education	Yes	Yes Recognition of Prior Learning (RPL), Case by Case	No	Yes	International, European, Scottish, Welsh and Irish quals not listed as an option/stipulated	Recognition of Prior Learning (RPL), Case by Case	1st degree completed in a majority English speaking country / tuition has been English; • IELTS 7.0 with no less than 6.5 in each component • An IBT TOEFL score of 87 overall (with no less than 23 in each band, other forms of TOEFL are not acceptable); • Pearson Test of English Academic (PTE) of 59 overall, with no less than 59 in any component. Tests must have been completed within the last 2yrs…	Nothing listed on website about application	Interview	No	No
	34		1960's (Plateglass University)	BSc	3 years	Full-time	3	4	Eng.Language	Maths	Not Stipulated	Not Accepted	120	120	Yes	None Specified	B	65% Overall mark (including 65% in each Level 3 module) = converts to 45 M = 96 UCAS Tariff Points Equivalent (Lower tariff - 24) Tariff states 120 for A Level	96	96	Overall BTEC Level 3 QCF Extended Diploma with profile DDD in a relevant BTEC = 144 UCAS Tariff Points OR BTEC Level 3 RQF National Extended Diploma with profile DDM = 128 UCAS Tariff Points. You may also meet the course entry requirements with combinations of different qualifications to the same standard (provided subject requirements are met). Examples of combinations include: A levels with BTE…	128	Overall BTEC Level 3 QCF Extended Diploma with profile DDD in a relevant BTEC = 144 UCAS Tariff Points OR BTEC Level 3 RQF National Extended Diploma with profile DDM = 128 UCAS Tariff Points. You may also meet the course entry requirements with combinations of different qualifications to the same standard (provided subject requirements are met). Examples of combinations include: A levels with BTE…	Grades not listed	Other BTEC's mentioned but Grades are not offered	Grades not listed	Not listed as an option	120	Grades not listed	Grades not listed	Grades not listed	Overall BTEC Level 3 QCF Extended Diploma with profile DDD in a relevant BTEC = 144 UCAS Tariff Points OR BTEC Level 3 RQF National Extended Diploma with profile DDM = 128 UCAS Tariff Points. You may also meet the course entry requirements with combinations of different qualifications to the same standard (provided subject requirements are met). Examples of combinations include: A levels with BTE…	Own University H&S Foundation Degree	Yes (55% in Level 5 modules)	Not listed as an option	Not listed as an option	Not listed as an option	Not listed as an option	Yes	Yes Case by Case	No	Yes	• Irish Leaving Certificate profile of Higher grades H3,H3,H3,H3,H3. Plus English and Mathematics grade H6 at Higher level or grade O4 at Ordinary level = 120 UCAS Tariff Equivalence. • European, International or Welsh Baccalaureate (no grades stipulated) • Scottish Highers / Advanced Highers (no grades stipulated)	Case by Case	IELTS Grade 7 overall with 6.5 in all sub-sections • Individual Quals listed for each country	Satisfactory performance in the HPAT-Ulster selection test is also required. More information on the Health Professions Admissions Test (HPAT-Ulster) can be found at https://hpat-ulster.acer.org Please note there is a cost to undertake the test.	Interview	No	No
	35		Post 1992 (New University)	BSc (Masters Program with Bachelors entry criteria, therefore classed as a BSc)	4 years	Full-time	Not Stipulated	6 B - (Maths & Science if not achieved at Higher Level)	Not Stipulated	Maths	Science	Not Stipulated	104	104	Yes	English, Pure or Social Science	C	Not listed as an option	Not listed as an option	Not listed as an option	Applications welcomed from those with equivalent qualifications to those stated, including SVQs/NVQs, access programmes and overseas qualifications.	Grades not listed	Applications welcomed from those with equivalent qualifications to those stated, including SVQs/NVQs, access programmes and overseas qualifications.	Grades not listed	Not listed as an option	Not listed as an option	Not listed as an option	102	Not listed as an option	Not listed as an option	Unable to convert to UCAS tariff equivalent based on information given on website	Applications welcomed from those with equivalent qualifications to those stated, including SVQs/NVQs, access programmes and overseas qualifications.	Own University H&S Foundation Degree	No	Not listed as an option	Not listed as an option	Not listed as an option	Not listed as an option	Yes	Yes Case by Case, Own University H&S Foundation Degree	No	No	• Irish Leaving Certificate Higher: H2H3H3H3 to include English (or a written subject requiring the use of English) and one from a science or humanities subject. Maths and a science subject are required at grade O2 if not held at Higher = 102 UCAS Tariff Equivalence • IB Diploma: 27 to include Higher Level English (or a written subject requiring the use of English) and one from a science or human…	Case by Case, Own University H&S Foundation Degree	IELTS Grade 7 overall with 6.5 in all sub-sections International students who do not meet our direct entry requirements for this course can gain additional entry points through our International College at Robert Gordon University.	Nothing listed on website about application	Not Listed	No	No
	36		Post 1992 (New University)	BSc (Masters Program with Bachelors entry criteria, therefore classed as a BSc)	4 years	Full-time	Not Stipulated	Not Stipulated	Eng.Language or Literature	Maths	Not Stipulated	Not Stipulated	104	104	Yes	English	C	Maybe considered but no grades given	Grades not listed	Grades not listed	Maybe considered but no grades given	Grades not listed	Maybe considered but no grades given	Grades not listed	Not listed as an option	96	Not listed as an option	108	Not listed as an option	Not listed as an option	Unable to convert to UCAS tariff equivalent based on information given on website	Not Stipulated	Not listed as an option	Not listed as an option	Not listed as an option	Not listed as an option	Not listed as an option	Not listed as an option	No reference made to Eng.Language requirements	Yes Case by Case, Work Experience, Life Experience, Mature Student	No	No	International Baccalaureate (28 points) - unable to convert to UCAS Tariff Equivalent Irish Leaving Certificate (H2, H2, H3, H3) = 108 UCAS Tariff Equivalent	Case by Case, Work Experience, Life Experience, Mature Student	Not Stipulated	Nothing listed on website about application	Not Listed	No	No
	37		Post 1992 (New University)	MSc	2 years	Full-time	Not Stipulated	Not Stipulated	Not Stipulated	Not Stipulated	Not Stipulated	Not Stipulated	Not listed as an option	Not listed as an option	Not listed as an option	Not stipulated	Not Stipulated	Not listed as an option	Not listed as an option	Not listed as an option	Not listed as an option	Not listed as an option	Not listed as an option	Not listed as an option	Not listed as an option	Not listed as an option	Not listed as an option	Not listed as an option	Not listed as an option	Not listed as an option	Not listed as an option	Not Stipulated	Not listed as an option	Not listed as an option	Grade 2:2	Pure or Social Science	Not Stipulated	Not Stipulated	Yes	No	Yes	Yes	International, European, Scottish, Welsh and Irish quals not listed as an option/stipulated	Not Referenced	IELTS Grade 7.0 overall with 6.5 in all sub-sections. This may not apply if you have completed all your school qualifications in English, or your undergraduate degree was taught and examined in English (within two years of starting your postgraduate course). • Individual Quals listed in each country	Candidates must also have demonstrated commitment to, and knowledge of, Occupational Therapy as a career. Candidates will be able to evidence to Admissions through their application form and personal statement they have met with/shadowed a range of Occupational Therapists in diverse settings while being able to compare and contrast/discuss these different ways of working.	Interview	No	No
	38		Post 1992 (New University)	BSc	4 years	Full-time	Not Stipulated	4	Eng.Language or Literature	Maths	Not Stipulated	Not Stipulated	104	104	Yes	Not stipulated	C	SWAP - Scottish Wider Access Programme for adult learners. 3 B's in a Health or Science related programme - Access to HE not listed as an option	Not listed as an option	Not listed as an option	Not listed as on option	Not listed as on option	Not listed as on option	Not listed as on option	Not listed as on option	90	Not listed as an option	108	Not listed as an option	Not listed as an option	Unable to convert to UCAS tariff equivalent based on information given on website	Not listed as on option	Not listed as an option	Not listed as an option	Not listed as an option	Not listed as an option	Not listed as an option	Not listed as an option	No - Academic IELTS Average Score of 6, with no element less than 5.5	Yes Work Experience, Recognition of Prior Learning (RPL)	No	No	• Irish Leavers Certificate: Higher: H2 H2 H3 H3 (incl English) O2: (Maths) = 108 UCAS Tariff Equivalent • International Baccalaureate Diploma: 28 points with SL English and Maths - unable to convert to UCAS Tariff Equivalent	Work Experience, Recognition of Prior Learning (RPL)	• Academic IELTS Average Score of 6, with no element less than 5.5 • TOEFL Internet-based test overall score of 78 with minimum element scores of reading at 18, listening at 17, speaking at 20 and writing at 17 • Pearson PTE Academic overall score of 54 with no element less than 51 • Cambridge Advanced English (CAE) with a minimum Grade C • Trinity College London Integrated Skills in English (ISE…	Nothing listed on website about application	Not Listed	No	No
				MSc	2 years	Full-time	Not Stipulated	Not Stipulated	Not Stipulated	Not Stipulated	Not Stipulated	Not Stipulated	Not listed as an option	Not listed as an option	Not listed as an option	Not stipulated	Not Stipulated	Not listed as an option	Not listed as an option	Not listed as an option	Not listed as on option	Not listed as on option	Not listed as on option	Not listed as on option	Not listed as on option	Not listed as on option	Not listed as on option	Not listed as on option	Not listed as on option	Not listed as on option	Not listed as on option	Not Stipulated	Not listed as an option	Not listed as an option	Grade 2:1	Not Stipulated	Within the last 5 years	Pre-entry online research methods module (in-house?) available for applicants who: • Have not studied in the last five years • Have a lower second or third class honours degree (or equivalent) • Have an unclassified degree with relevant work experience • For applicants who do not have satisfactory knowledge of the research process and research methods	Yes	Yes Work Experience, Recognition of Prior Learning (RPL)	No	No	International, European, Scottish, Welsh and Irish quals not listed as an option/stipulated	Work Experience, Recognition of Prior Learning (RPL)	IELTS Grade 7 overall with 6.5 in all sub-sections	Nothing listed on website about application	Not Listed	No	No
	39		Russell Group University	BSc	3 years	Full-time	4	6	Eng.Language	Maths	Science	Not Stipulated	120	128	Yes	General Studies not accepted	B	Not listed as an option	Not listed as an option	Not listed as an option	DDM in a BTEC Extended Diploma in Health Studies = 128 UCAS Tariff Points	128	Not listed as on option	Not listed as on option	Not listed as on option	Not listed as on option	Not listed as on option	Not listed as on option	Not listed as on option	Not listed as on option	128	DDM in a BTEC Extended Diploma in Health Studies = 128 UCAS Tariff Points	Not listed as an option	Not listed as an option	Not listed as an option	Not listed as an option	Not listed as an option	Not listed as an option	Yes	No	Yes	Yes	• Welsh Baccalaureate Advanced Skills Challenge Certificate will be accepted in lieu of one A-Level • International Baccalaureate (32-31 overall or 665 in 3 HL subjects) - 128 UCAS Tariff Points	Not Referenced	• GCSE Grade B or grade 6 in GCSE English Language. * IELTS Grade 7 overall with 6.5 in all sub-sections • TOEFL iBT - At least 100 overall with a minimum of 22 in all subskills. • PTE Academic - At least 70 overall with a minimum of 62 in all communicative skills. • Trinity ISE II/III - III: at least a Pass in all components.	All applicants must meet the minimum requirements at Level 2 (typically GCSE) and Level 3 (typically A-level) in order to be eligible for consideration for interview. If you meet the minimum entry requirements your application will be give a numerical score based on your personal statement. Eligible applicants will be ranked according to this score and the top ranking applicants will be invited t…	Multiple Mini Interview (MMI), Values Bases Assesment	No	No
				PGDip	2 years	Full-time	Not Stipulated	Not Stipulated	Not Stipulated	Not Stipulated	Not Stipulated	Not Stipulated	Not listed as an option	Not listed as an option	Not listed as an option	Not stipulated	Not Stipulated	Not listed as an option	Not listed as an option	Not listed as an option	Not listed as an option	Not listed as an option	Not listed as on option	Not listed as an option	Not listed as an option	Not listed as an option	Not listed as an option	Not listed as an option	Not listed as an option	Not listed as an option	Not listed as an option	Not Stipulated	Not listed as an option	Not listed as an option	Grade 2.2	Any subject	Not Stipulated	Not Stipulated	Yes	No	Yes	Yes	International, European, Scottish, Welsh and Irish quals not listed as an option/stipulated	Not Referenced	* IELTS Grade 7 overall with a minimum of 7 in speaking and a minimum of 6.5 in all sub-sections	Your personal statement must evidence: • an understanding of the nature of occupational therapy; • a desire to study occupational therapy; • an understanding of the expectations of problem-based learning and postgraduate-level study; • plans to undertake visits to occupational therapists in a variety of settings or evidence of this having been undertaken (desirable).	Multiple Mini Interview (MMI)	No	No
	40		Post 1992 (New University)	BSc	3 years	Full-time	Not Stipulated	4	Eng.Language or Literature, Welsh	Maths	Not Stipulated	Not Stipulated	112	112	Yes	Not stipulated	C	Listed as an option, but grades not stipulated	Grades not listed	Grades not listed	Listed as an option, but grades not stipulated	Grades not listed	Listed as an option, but grades not stipulated	Grades not listed	Not listed as an option	Not listed as an option	Not listed as an option	Not listed as an option	Not listed as an option	104	112	Listed as an option, but grades not stipulated	Not listed as an option	Not listed as an option	Not listed as an option	Not listed as an option	Not listed as an option	Not listed as an option	No - IELTS Grade 6.0 overall with 5.5 in all sub-sections	Yes Work Experience, Life Experience	Yes	Yes	International Baccalaureate - 112 UCAS points European Baccalaureate - 75%, with a minimum of 7.5 in any required subjects = BCC A Level equiv = 104 UCAS Tariff Equivalence	Work Experience, Life Experience	IELTS Grade 6.0 overall with 5.5 in all sub-sections	Experience of a range of health/social care/third sector settings whether in a voluntary or paid role Preferably experience with an Occupational Therapist either via shadowing or attendance at Trust taster days or similar careers events.	Interview	No	No
				BSc	4 years	Part-time	Not Stipulated	4	Eng.Language or Literature, Welsh	Maths	Not Stipulated	Not Stipulated	112	112	Yes	Not stipulated	C	Listed as an option, but grades not stipulated	Grades not listed	Grades not listed	Listed as an option, but grades not stipulated	Grades not listed	Listed as an option, but grades not stipulated	Grades not listed	Not listed as an option	Not listed as an option	Not listed as an option	Not listed as an option	Not listed as an option	104	112	Listed as an option, but grades not stipulated	Not listed as an option	Not listed as an option	Not listed as an option	Not listed as an option	Not listed as an option	Not listed as an option	No - IELTS Grade 6.0 overall with 5.5 in all sub-sections	Yes Work Experience, Life Experience	Yes	Yes	International Baccalaureate - 112 UCAS points European Baccalaureate - 75%, with a minimum of 7.5 in any required subjects = BCC A Level equiv = 104 UCAS Tariff Equivalence	Work Experience, Life Experience	IELTS Grade 6.0 overall with 5.5 in all sub-sections	Experience of a range of health/social care/third sector settings whether in a voluntary or paid role Preferably experience with an Occupational Therapist either via shadowing or attendance at Trust taster days or similar careers events.	Interview	No	No
													A LEVEL UCAS TARIFF						ACCESS TO HE UCAS TARIFF			BTEC EXTENDED		BTEC DIPLOMA		SCOTTISH HIGHERS	SCOT. ADVANCED	IRISH LEAVING	WELSH BACC'	EUROPEAN BACC'	INT'L BACC'
													AVERAGE LOW	AVERAGE HIGH					AVERAGE LOW	AVERAGE HIGH		AVERAGE		AVERAGE		AVERAGE	AVERAGE	AVERAGE	AVERAGE	AVERAGE	AVERAGE
													114.667	116.952					110.571	116.964		125.419		121.778		123.75	128	120	116	98.6667	118.545
[truncated: 1 more columns]

## Sheet: PROFESSIONAL SKILLS
		UNIVERSITY		COURSE DETAILS	ACADEMIC QUALIFICATION EQUIVALENCY			PROFESSIONAL SKILLS (Application)	PROFESSIONAL SKILLS (Selection)	NHS CONSITUTION	COVID-19 CHANGES MENTIONED	NOTES
		Name	Type	Programme Type (BSc, MSc, Apprenticeship)	Are Alternative Entry Routes Mentioned?	Professional Skills Assessment - Is Application Process Referenced?	Professional Skills Assessment - Is Selection Process Refernced?
	1		Post 1992 (New University)	BSc	Yes Life Experience	Yes	No	It is strongly recommended that prospective students have experience or exposure of their chosen profession prior to application. Whilst this is not essential, a thorough and clear demonstration of your understanding of the role is, of which may only be possible through lived experience. 1 = work experience 2 = personal experience	Not Listed	No	No
	2		Post 1992 (New University)	BSc	Yes Widening Access, Level 3 Advanced Apprenticeship, Mature Student, Recognition of Prior Learning	Yes	Yes	Knowledge and understanding of the profession: We are looking for applicants who can show that they have a clear understanding of the profession. This can be demonstrated by having spent time shadowing or talking with occupational therapists, by gaining hands on experience (paid or voluntary) in different health and social care settings where occupational therapists work, and having examined rele…	Interview, Portfolio Review	Yes	No	• Access BU allows an offer to be made up to 16 UCAS points below the published tariff for students that have Life Experience over Educational Experience.
	3		1960's (Plateglass University)	BSc	No	Yes	Yes	As part of the selection process, we interview shortlisted candidates prior to making offers. We take into consideration a number of factors when assessing your application. It's not just about your grades; we take the time to understand your personal circumstances and make decisions based on your potential to thrive at university and beyond. 4 = personal qualities	Interview	No	No
	4		Post 1992 (New University)	BSc	Yes Work Experience, Recognition of Prior Leaning	Yes	Yes	Applicants will be required to attend an interview. For more details on the process, please visit our selection page. If you are shortlisted for a place on our course you will be invited to interview; our interviews are held on campus here at Glenside and are carried out by a panel of two people who will be selected from the program team staff, practice based occupational therapists, service user…	Interview	No	No	• Link to a video for top-tips to writing a healthcare personal statement as well as a personal statement guide. • UWE offer a foundation programme in health professions (1 year) which allows entry to BSc and Apprenticeship OT as an alternative to traditional entry route.
				Apprenticeship	Yes Work Experience, Case by Case	Yes	Yes	Applicants will be sponsored by their employer and have experience in health care or social care in addition to the formal academic entry criteria. The core values of the NHS consititution are embedded throughout the programme and within it's recruitment process. 1 = work experience; 5 = NHS constitution/values/VBR	Interview, Values Based Assesment	Yes	No	• Non-Traditional Students must have recent study to Level 3 within the last 3 years and long-standing relevant experience. • UWE offer a foundation programme in health professions (1 year) which allows entry to BSc and Apprenticeship OT as an alternative to traditional entry route.
	5		Post 1992 (New University)	BSc	Yes Recognition of Prior Learning, Mature Student, Work Experience	Yes	Yes	You are expected to have researched the profession and ideally visited at least one occupational therapy service so that you have some understanding of occupational therapy practice. All applicants who meet the educational admission criteria and who submit their applications by the UCAS deadline are invited to an interview. The purpose of the interview process is to establish your suitability for…	Interview, Values Based Assesment	Yes	No
	6		1960's (Plateglass University)	BSc	Yes Recognition of Prior Learning (RPL)	Yes	Yes	BSc: Alongside academic criteria, applicants need to demonstrate knowledge of the scope of OT and practice settings, together with effective communication skills. 3 = knowledge of profession; 4 = personal qualities	Interview, Literacy and Numeracy Test	No	No	NB - Apprenticeship is advertised in the Royal College handbook as pending accreditation, also advertised on the website as "currently under development" with an anticipated start date of Oct 2022
				MSc	No	Yes	Yes	MSc: As part of the selection process, students will be expected to demonstrate good knowledge and a good understanding of the scope of work that an Occupational Therapist is required to undertake as well as the significance of the NHS constitution and its core values. 3 = knowledge of profession; 5 = NHS constitution/values/VBR	Interview, Literacy and Numeracy Test	Yes	No	• Evidence of recent academic study (i.e. course or module within the last 5 years)
	7		Post 1992 (New University)	BSc	Yes Case by Case	Yes	Yes	A minimum of 2 days of OT work experience is required by 31st July. All eligible candidates are interviewed following a review of their qualifications, academic reference and personal statement. The interview has Group, 121 and written elements. 1 = work experience; 6 = personal statement	Interview, Group Work, Written Component	No	No
				MSc	No	No	Yes	Not Stipulated 0 = no reference to application process	Interview, Values Based Assessment, Work Experience	No	No
				Apprenticeship	No	No	No	Not Stipulated 0 = no reference to application process	Not Listed	No	No	• Apprentices will study alongside BSc full-time studnets and undertake the same level of training and education. • Website does not stipulate different entry criteria for the apprenticeship, therefore it is not obvious if entry criteria is different. Website encourages applicants to make an enquiry via a web based form.
	8		Post 1992 (New University)	BSc	Yes Case by Case	Yes	Yes	Ideally you need to be familiar with more than one area in which Occupational Therapists may work. This could be through personal or shadowing experience but also from reading or research. 1 = work experience 2 = personal experience; 3 = knowledge of profession	Interview, Group Work, Written Component	No	No
				MSc	No	Yes	Yes	Ideally you need to be familiar with more than one area in which Occupational Therapists may work. This could be through personal or shadowing experience but also from reading or research. You will need tyo provide a satisfactory reference from an educational establishement, a previous employer or person of standing that should demonstrate ability to manage the academic demands of the programme, …	Interview, Group Work, Written Component	No	No	• MSc also offered but for post-registration (but excluded from this analysis) • Not clear if all sections of IELTS need to be 7
	9		Post 1992 (New University)	BSc	No	Yes	Yes	A 500-word report which demonstrates the applicants understanding of the diversity of occupational therapy. Each applicant is responsible for gaining the knowledge required to write the report. Applicants who work in an occupational therapy setting may wish to draw on their experience, but it will be expected that a range of services will be referred to including physical, mental health, hospital…	Interview, Group Interview, Values Based Assessment, Work Experience	No	No	Targetting males as under-represented
				MSc	No	Yes	Yes	A 500-word report which demonstrates the applicants understanding of the diversity of occupational therapy. Each applicant is responsible for gaining the knowledge required to write the report. Applicants who work in an occupational therapy setting may wish to draw on their experience, but it will be expected that a range of services will be referred to including physical, mental health, hospital…	Interview, Group Interview, Values Based Assessment, Work Experience	No	No	Targetting males as under-represented
				Apprenticeship	No	Yes	No	Knowledge and understanding of the profession and relevant work experience. 1 = work experience; 3 = knowledge of profession	Not Listed	No	No
	10		Post 1992 (New University)	Apprenticeship	Yes Widening Access	Yes	Yes	In addition, you need to be: • nominated by your employer and have a permanent or fixed-term contract of employment for 30 hours per week or more. Fixed term contracts must be long enough for apprentices to successfully complete the apprenticeship • successful at interview • demonstrate sufficient understanding of the NHS and/or Social Care Values and the scope of occupational therapy practice • …	Interview, Values Based Assessment, Work Experience	Yes	No	No Diploma in Higher Education, but Certificate in Higher Education and Extended or Foundation Degree accepted, all at average 60% Targetting under-represented groups
	11		Post 1992 (New University)	BSc	Yes Recognition of Prior Learning (RPL)	Yes	Yes	• You must demonstrate a good understaning of the profession of Occupational Therapy 3 = knowledge of profession	Interview	No	No	NCFE CACHE Technical Level 3 extended diploma at Grade B NB - Apprenticeship is advertised in the Royal College handbook as pending accreditation, but is not on the website
	12		Post 1992 (New University)	BSc	No	Yes	Yes	• We strongly recommend you visit an Occupational Therapist prior to interview as you will be asked about your understanding of their role at interview. • Students who are selected for interview attend an information session and campus tour, followed by a group assessment and individual interview. The selection is based on the academic profile, personal statement, and reference, as well as demons…	Interview, Values Based Assesment	Yes	No
				MSc	Yes Work Experience, Life Experience	Yes	Yes	• We strongly recommend you visit an Occupational Therapist prior to interview as you will be asked about your understanding of their role at interview. In addition to a degree, candidates should have a GCSE grade C or above in English Language. If you have an unrelated first degree, but have experience in occupational therapy, your application will be considered. Applicants unable to meet the fo…	Interview, Values Based Assesment	Yes	No
	13		Post 1992 (New University)	BSc	Yes Recognition of Prior Learning, Mature Student, Work Experience	Yes	Yes	• In your personal statement you will be required to demonstrate your interest, knowledge and commitment to the profession, including details of relevant work experience. 1 = work experience; 3 = knowledge of profession; 4 = personal qualities; 6 = personal statement	Interview	No	No
				MSc	Yes Recognition of Prior Learning, Mature Student, Work Experience	Yes	Yes	• An understanding of the philosophy, practice and scope of occupational therapy • Appropriate work experience/shadowing • The attitudes, behaviours and values of care and compassion • Evidence of self-direction and motivation • Effective communication skills and the ability to work both independently and as part of a team 1 = work experience; 3 = knowledge of profession; 4 = personal qualities; …	Interview, Values Based Assesment	Yes	No	Students will be recruited on the basis that their values align with those of the NHS Constitution, as well as having the right skills and aptitude, in accordance with Value Based Recruitment, (Health Education England, Value Based Recruitment Framework, October 2014). To view the NHS values click here. If selected you will need to attend an interview. At the interview you will be tested on the v…
	14		Post 1992 (New University)	MSc	No	Yes	Yes	• Knowledge of contemporary health and social care issues, and the role of the occupational therapist in providing health and social care interventions 3 = knowledge of profession	Interview	No	No
	15		Russell Group University	BSc	Yes Mature Student	Yes	Yes	Candidates must show evidence, in their UCAS Personal Statement, of a good understanding of the scope of Occupational Therapy practice, preferably indicated by observational experience. It is recommended that applicants have observed Occupational Therapists at work and reflect this in their personal statement. It is preferable to have at least two visits, one being in the field of mental health a…	Interview, Values Based Assesment	Yes	No	Applicants are advised to read the guidance booklet available at this link.
				MSc	No	Yes	Yes	Applicants must present with a good understanding of the profession including an awareness of the procedures undertaken. Ideally a clinical observational visit to a diagnostic imaging department must be completed in support of the application. (This has been relaxed in the current COVID situation). 1 = work experience; 3 = knowledge of profession	Interview, Values Based Assesment	Yes	Yes	MSc programme not due to start until Jan 2022 NB - TOEFL is no longer classified by UK Visas and Immigration as a Secure English Language Test (SELT). However, at the current time the university is continuing to accept TOEFL, at the required level, for entry on to Undergraduate and Postgraduate academic programmes. Website while promoting OT makes specific reference to Diagnostic Radiography (!)
	16		1960's (Plateglass University)	BSc	¥es Mature Student, Work Experience	No	No	Nothing listed on website about application 0 = no reference to application process	Not Listed	Yes	No
				MSc	No	No	Yes	Nothing listed on website about application 0 = no reference to application process	Interview, Selection Days	Yes	No	Applicants with a 2:2 honours degree in a subject relevant to OT and who have extensive experience of working in a health or social care setting relevant to OT will be considered and assessed on an individual basis
	17		Post 1992 (New University)	BSc	Yes Recognition of Prior Learning (RPL)	Yes	Yes	Assessors of personal statements are looking for three key things: • That your personal statement focuses on the profession you are applying for and clearly states your reason for choosing the course. • A description of your personal qualities, skills and experience in relation to your chosen course, as well as knowledge of the demands of the course and profession. • That your application is well…	Interview, Values Based Assesment	Yes	Yes	• Equivalent Level 3 qualifications worth 128 UCAS points (name of qualification not stipulated) • At LSBU, we are committed to ensuring that students with a disability or specific learning difficulty are supported in their application and studies by creating reasonable adjustments where we can. We provide support around skills for learning, disability and dyslexia, health and wellbeing amongst m…
				BSc	Yes Recognition of Prior Learning (RPL)	Yes	Yes	Assessors of personal statements are looking for three key things: • That your personal statement focuses on the profession you are applying for and clearly states your reason for choosing the course. • A description of your personal qualities, skills and experience in relation to your chosen course, as well as knowledge of the demands of the course and profession. • That your application is well…	Interview, Values Based Assesment	Yes	Yes	• Equivalent Level 3 qualifications worth 128 UCAS points (name of qualification not stipulated) • At LSBU, we are committed to ensuring that students with a disability or specific learning difficulty are supported in their application and studies by creating reasonable adjustments where we can. We provide support around skills for learning, disability and dyslexia, health and wellbeing amongst m…
				MSc	No	Yes	Yes	• If you are applying for Occupational Therapy PgDip or MSc, your personal statement can be up to 1000 words. • Applicants will need to demonstrate the following abilities, skills and attributes within the application, personal statement and interview activities. • Communicate effectively both verbally and in writing. • Commitment to the values and principles that underpin the occupational therap…	Interview, Group Work	Yes	No	Personal statement Please provide a concise personal statement, max. 1000 words, that provides evidence of the specific skills, qualities, values and attributes that you believe demonstrate your; • Motivation to become an occupational therapist • Specific personal skills, qualities and attributes that you bring to the courses and the profession • Ability to work independently and in small groups …
				PGDip	No	Yes	Yes	• If you are applying for Occupational Therapy PgDip or MSc, your personal statement can be up to 1000 words. • Applicants will need to demonstrate the following abilities, skills and attributes within the application, personal statement and interview activities. • Communicate effectively both verbally and in writing. • Commitment to the values and principles that underpin the occupational therap…	Interview, Group Work	Yes	No	Personal statement Please provide a concise personal statement, max. 1000 words, that provides evidence of the specific skills, qualities, values and attributes that you believe demonstrate your; • Motivation to become an occupational therapist • Specific personal skills, qualities and attributes that you bring to the courses and the profession • Ability to work independently and in small groups …
	18		Post 1992 (New University)	BSc	Yes - Case by Case	Yes	Yes	* POST COVID INFORMATION We understand the challenges for our prospective applicants for medicine and allied health courses trying to gain work experience at this time, particularly in clinical settings. In response to the government’s social distancing guidelines, which have a significant impact on all areas of life, we have chosen to relax our work experience requirements for prospective applic…	Interview, Work Experience	No	Yes	While it asks for Pure of Social Science at A Level, it is not essential * PRE-COVID INFORMATION You must have work or voluntary experience in a field which demonstrates communication and people skills which are relevant to a career in Occupational Therapy. This may be in the field of Education, Social Care, or Health but also in Customer Services or Conflict Resolution. Your personal statement s…
			New	Apprenticeship								** Advertsied as "Occupational Health". Website says "Occupational Therapy" text outstanding, RCOT career handbook states "pending accreditation" therefore EXCLUDED FROM DATA COLLECTION EMAIL SENT FOR CLARIFICATION - NO RESPONSE RECEIVED
	19		Post 1992 (New University)	BSc	Yes Recognition of Prior Learning (RPL)	Yes	Yes	You're encouraged to seek some work experience before you apply. Your personal statement will be measured against the following criteria: • your ability to complete all sections of the application form fully and correctly • the level of all qualifications and grades must be specified • appropriate academic entry requirements achieved or predicted • evidence of study over the last three years • pe…	Interview, Group Work, Values Based Assesment	Yes	No	* Also accepts CACHE Level 3 Extended Diploma in Health & Social Care 120 points (B) in health and social care. * Foundation degree - pass in a health or science subject, preferably biology.
				MSc	Yes Recognition of Prior Learning (RPL)	Yes	Yes	Admission to the course depends on: • academic entry requirements being met • satisfactory application form • successful interview • satisfactory references • completed work-based risk assessment process • a satisfactory Disclosure and Barring Service check. Your personal statement is measured against the following criteria: • your ability to complete all sections of the application form fully an…	Interview, Group Work, Values Based Assesment	Yes	No	RCOT career handbook states Apprenticeship pending accreditaion. Website would suggest that accreditation has not yet happened.
				Apprenticeship	Yes Recognition of Prior Learning (RPL), Life Experience, Work Experience	No	Yes	Admission to the course depends on: • academic entry requirements being met • satisfactory completion of an interview against set criteria • satisfactory references • completed work-based risk assessment process • a satisfactory Disclosure and Barring Service check 0 = no reference to application process	Interview	No	No	Hyper-link to general entry requirements states "we consider all academic and vocational qualifications. Don't be discouraged if you can't meet the exact entry requirements - come and talk to us"
	20		Post 1992 (New University)	BSc	No	No	Yes	Applicants will be required to attend an interview 0 = no reference to application process	Interview	No	No	NB - Apprenticeship is advertised in the Royal College handbook as pending accreditation, but is not on the website
				MSc	Yes Recognition of Prior Learning (RPL), Life Experience, Work Experience	No	No	Nothing listed on website about application 0 = no reference to application process	Not Listed	No	No	Applicants with experience in the field who hold a 2:2 honours degree will be assessed on an individual basis
	21		Post 1992 (New University)	BSc	Yes Case by Case	No	Yes	Nothing listed on website about application 0 = no reference to application process	Interview	No	No	You will need to provide evidence of successful recent study at degree entry level. We also consider other recognised proffessional courses that are not listed above, please contact our admissions team to discuss this on an individual basis. Each application is considered on it's own merit so if you are unsure if you havce the skills, knowledge or qualifications tio apply pleaae contact us. Open …
				Apprenticeship	Yes Mature Student	No	No	Nothing listed on website about application 0 = no reference to application process	Not Listed	No	No	We will also consider other recognised proffessional courses that are not listed above. Mature student entry is strongly encouraged. Each application ios considered on it’s own merit. Sponsored by employer required for application Open University minimum 60 credits NVQs at any level are not accepted
	22		1960's (Plateglass University)	BSc	Yes Case by Case	No	Yes	The strongest applicants will be invited to interview. Please note that meeting (or being predicted to meet) the minimum academic entry requirements will not guarantee that you will be selected for interview. 0 = no reference to application process	Interview, Values Based Assesment	Yes	Yes	Website also includes wide rage of qualifications not commonly listed on other websites: * Certificate of Higher Education - 55% with BBC at A level • Foundation degree in Health, Care, Science - 55% * Foundation year of an undergraduate degree at a UK university in health, care or science - 60% with BBC at A level * Open University (60 credits) in health, care or science • Cache level 3 dipolma …
				MSc	No	No	Yes	The strongest applicants will be invited to interview. Please note that meeting (or being predicted to meet) the minimum academic entry requirements will not guarantee that you will be selected for interview. All interviews for entry in February 2022 will take place online. We do not disclose interview questions, but in general terms the interviews will explore a range of issues, including your s…	Interview, Group Work	Yes	Yes	WHILE COVID IS NOT SPECIFICALLY MENTIONED, WEBSITE STATES THAT ALL INTERVIEWS FOR 2021 WILL BE ONLINE
				Apprenticeship	No	No	No	Nothing listed on website about application * = no reference to application process	Not Listed	No	No	Very limited information available for candidates. There is an "email us" button. Entry year states 2020 so questionable whether this course is still running. EXCLUDED FROM DATA COLLECTION
	23		Post 1992 (New University)	BSc	Yes Widening Access (Contextual Offer), Mature Student	Yes	Yes	All Oxford Brookes University Health and Social Care Programmes conduct Value Based Recruitment (VBR). We recognise that values and attitudes have the greatest impact on the quality of people's care and their experiences. VBR is a way of helping our Programme recruitment teams to assess the values, motives and attitudes of those who wish to work with people in health and social care settings. Whe…	Values Based Assesment	Yes	No	Contextual Offer at UCAS tariff points 88 (a reduction of up to 3 grades below standard entry criteria) Mature Students Level 3 study in the last 3 years, plus English Grade 5 and Maths Grade 4 GCSE or equivalent. Covid 19 advice for all students and not just for OT - doesn't relate to admissions process, more about current student studying.
				MSc	No	Yes	Yes		Interview, Group Interview, Written Component, Values Based Assesment	Yes	No	All applicants must have taken and passed a module or course on research methods addressing both qualitative and quantatative study designs and statistics. Covid 19 advice for all students and not just for OT - doesn't relate to admissions process, more about current student studying.
	24		Post 1992 (New University)	BSc	Yes Recognition of Prior Learning (RPL), Case by Case	Yes	Yes	Strong Personal Statement 6 = personal statement	Interview, Values Based Assesment	Yes	No	If you hold a BTEC qualification it is vital that you provide our Admissions team with details of the exact modules you have studied as part of the BTEC. Without this information we may be unable to process your application quickly and you could experience significant delays in the progress of your application to study with us. Please explicitly state the full list of modules within your qualific…
				MSc	No	Yes	Yes	Strong Personal Statement A personal statement of approximately 250-400 words about the reasons for your interest in the course and outlining the nature of previous and current related experience. You can write this into the online application form, or include it as a separate document Your curriculum vitae or résumé, including details of relevant professional/voluntary experience, professional r…	Interview	No	No	No reference to Values VBAsed Assessment / NHS values in the MSc programme, but this is referred to in the BSc programme
	25		Post 1992 (New University)	BSc	Yes Own University H&S Foundation Degree	No	No	Nothing listed on website about application 0 = no reference to application process	Not Listed	No	No
				MSc	Yes Case by Case	Yes	Yes	Application to the programme will be via a completed application form including personal statement and two supporting references In the personal statement applicants should demonstrate: How they meet the academic entry requirements, A knowledge of occupational therapy and a motivation to join the occupational therapy profession. Where applicants have relevant experience, they should include a des…	Interview, Values Based Assesment	No	No
	26		1960's (Plateglass University)	BSc	Yes Recognition of Prior Learning (RPL)	Yes	No	In your personal statement you will need to demonstrate: • Your understanding of occupational therapy as a profession and the impact that illness and disability may have on a person's life. Therefore, you are strongly advised to visit at least two clinical occupational therapy departments as this will enable you to give examples of occupational therapists working in physical and mental health set…	Not Listed	Yes	No	SALFORD ALTERNATIVE ENTRY SCHEME (SAES) - Route 1 accreditation for Prior Learning APL is used for courses in Business and Law, Health Sciences, Environment & Life Sciences and Arts & Media. If you are made an offer, you’ll be notified about what you need to do next to proceed with this route. APL allows us to consider students who may not have the traditional entry criteria, but do have relevant…
				MSc	Yes Recognition of Prior Learning (RPL), Case by Case	Yes	Yes	As an applicant to the programme we are looking for you to demonstrate: • Your understanding of key values and beliefs of the profession of occupational therapy, including some key terms i.e. activity, independence • Your understanding of occupational therapists’ varied areas of practice and the interventions that they may use with service users • The visits you have completed to occupational the…	Interview, Values Based Assesment	Yes	No	GCSE Science is preferred but not essential (Website and FAQs differ - FAQs stipulates Eng.Language, Maths & Science required) APL can be considered when the most recent study is more than 5 years ago by evidence of relevant CPD activity or compeltion of an identified piece of work. This will be discussed on an individual basis. Additional advice to applicants: • Relevant experience of working wi…
	27		1960's (Plateglass University)	BSc	Yes Own University H&S Foundation Degree	Yes	Yes	Experience of interacting with members of the public from a range of backgrounds in different settings is essential when applying to a health or social care course. This is so you will have an understanding of the diversity of the population who access health and social care. It is important to be able to understand and explain how your experiences relate to the activities and qualities which are…	Interview, Written Component, Service User Advocacy Task	Yes	No	ACCESS TO ENTRY AT SHEFFIELD VIA PARTNER COLLEGES: If you are in the process of completing the FdSc Professional Practice in Health and Social Care at one of our partner colleges and are looking to progress your career as a registered professional, we would welcome an application from you. Please note the different application routes below: • Completing the level 4 Certificate of Higher Education…
				MSc	Yes Case by Case	Yes	Yes	Experience of interacting with members of the public from a range of backgrounds in different settings is essential when applying to a health or social care course. This is so you will have an understanding of the diversity of the population who access health and social care. It is important to be able to understand and explain how your experiences relate to the activities and qualities which are…	Interview, Written Component, Service User Advocacy Task	Yes	No	DISCREPENCY BETWEEN SHEFFIELD HALLAM IELTS SCORES AND HCPC REGISTRATION: MSc accepts minimum 5.5 in all skills but HCPC require 6.5 for registration - this is not mentioned on websiite for MSc like it is for BSc
				Apprenticeship	Yes Case by Case	Yes	No	Apprenticeship suitable for both existing staff such as Therapy Assistants or Support Workers and people new to the sector. This apprenticeship prepares people for a career as a qualified occupational therapist by providing the underpinning knowledge and interpersonal skills the profession demands. The course is intended to develop the potential of employees, and utilise and build upon their exis…	Not Listed	No	No	** Two landing pages for OT Apprenticeship depending on how you locate the page - one for Student / One for Employer
	28		Russell Group University	BSc	Yes Widening Access (Contextual Offer), Recognition of Prior Learning	Yes	Yes	We will assess your application on the strength of your: • Predicted grades • Academic achievements • Personal statement • Academic reference We'll also consider how your personal and professional values align with occupational therapy. Ways you can show this include: • Work experience in occupational therapy or health and social care • Life experience • Extracurricular activities We aim to respo…	Selection Days	No	No	Study must be within the last 3 years If your UCAS application is successful, we'll invite you by email to a selection day. This will include a variety of tasks and the chance to meet the course team. The email will include information on how to prepare for the day. Also accept PTE, Trinity College London Integrated Skills in English, LanguageCert International ESOL SELT, PSI Services (UK Ltd): S…
				MSc	No	Yes	Yes	We will assess your application on the strength of your: • Academic achievements • Relevant Professional experiences • Personal statement • Academic references We'll get back to you within 6 weeks with a decision on your application 1 = work experience; 6 = personal statement	Interview	No	No	Also accept PTE, Trinity College London Integrated Skills in English, LanguageCert International ESOL SELT, PSI Services (UK Ltd): Skills for English UKVI (4 component)
	29		Post 1992 (New University)	BSc	No	Yes	Yes	Personal Statement wil be individually assessed by the admissions tutor and if you are successful you will shortlisted for an interview We select students based on their knowledge, motivation, experience, values and behaviours, not just academic ability. You need to demonstrate an ability to: • Study academic subjects at the course level • Debate topics and issues • Draw on conclusions from writt…	Interview, Group Work, Values Based Assesment	No	No	Don't accept international students, however if English is not first Language then IELTS needed at level 7 overall with at least 6.5 in each sub-section. Interview panel consists of academics, practitioners and service users NB - Apprenticeship is advertised in the Royal College handbook as pending accreditation, but is not on the website
	30		Post 1992 (New University)	MSc	Yes Work Experience	Yes	Yes	Evidence of experience of working with people (employed or voluntary- observation hours in health and social care sector) 1 = work experience	Interview	No	No	AS AT FEB 2021 - VALIDATION PENDING International applixcations are welcome. Website encourages an email for further information If candidate does not have a degree the equivalent professional experience may be considered
				MSc	Yes Work Experience	Yes	Yes	Evidence of experience of working with people (employed or voluntary- observation hours in health and social care sector) 1 = work experience	Interview	No	No	AS AT FEB 2021 - VALIDATION PENDING International applixcations are welcome. Website encourages an email for further information If candidate does not have a degree the equivalent professional experience may be considered
	31		Post 1992 (New University)	BSc	Yes Case by Case	Yes	Yes	Those meeting the above entry criteria and successfully shortlisted on their personal statement will be invited to a selection day. The selection day will consist of a number of tasks to identify teamwork, communication and adaptiveness. 6 = personal statement	Interview, Selection Days, Group Work, Work Experience	No	No	For Non-Traditional / Other Qualifications - applicants are signposted to: If you've got other qualifications or relevant experience, please contact The Gateway for further advice before applying. Information not recorded elsewhere within data collection but relevant to application: In addition, You will need to demonstrate that, on entry to the programme, you have capability for digital and tech…
				Apprenticeship	Yes Recognition of Prior Learning (RPL)	Yes	Yes	Must be employed within a workplace in England Must be working in any health or scial care settting in a role that is related to Occupational Therapy and will be of interest if you are either entering or working in the sector and are looking to progress from a support role or equivalent Must be able to access weekly supervision of a workplace mentor who must be a registered OT for the duration of…	Interview, Values Based Assesment	No	No	While qualifations outside of UCAs points are not listed, website states "the University will work with employers to consider other relevant qualifations"
	32		Post 1992 (New University)	BSc	Yes Mature Student, Work Experience, Own University H&S Foundation Degree	Yes	Yes	Personal Statements Applicants should ensure that their personal statements are focused on a clear interest and motivation for becoming an Occupational Therapist. Applicants should also: • Be able to reflect on their work experiences in relation to their future studies and their career • Demonstrate team-working and leadership skills; for example in your work, hobbies or sports • Show clear aware…	Interview	No	No
				MSc	No	Yes	Yes	A strong interest and demonstrated understanding of the breadth of the role and the skills required to be a registered Occupational Therapist is necessary. Personal attributes and values consistent with the profession including empathy, respect, compassion and the ability to listen, etc. 3 = knowledge of profession; 4 = personal qualities; 5 = NHS constitution/values/VBR;	Interview	No	No
	33		Post 1992 (New University)	BSc	No	Yes	Yes	If we think your application is outstanding, we will invite you for an interview. We do not interview every applicant. Find out more about the Occupational Therapy interviews, what you will need and what you can expect on the day. ON SPECIFIC INTERVIEW PAGE - EXPECTATIONS OF STUDENTS If you become a student at York St John University, we expect you to: • Demonstrate care, compassion and commitmen…	Interview, Group Work, Vales Based Assesment, Written Component	Yes	No	If a candidate has a combination of qualifications at Level 3, they must equate to 128 UCAS points or higher Service User is included on the interview panel. As at 28th Feb 2021 website still refers to Face to Face selection days, with no reference to online alternatives
				MSc	Yes Recognition of Prior Learning (RPL), Case by Case	No	Yes	Nothing listed on website about application 0 = no reference to application process	Interview	No	No	SPECIFIC INTERVIEW PAGE (ONLY FOUND VIA BSc ROUTE). Title of page is "OT BSc (Hons) or MSc" Which lists details around Interview Day and Expectations but is not specifically hyper-linked on the MSc page (BSc page only) meaning MSc may miss this information
	34		1960's (Plateglass University)	BSc	Yes Case by Case	Yes	Yes	Satisfactory performance in the HPAT-Ulster selection test is also required. More information on the Health Professions Admissions Test (HPAT-Ulster) can be found at https://hpat-ulster.acer.org Please note there is a cost to undertake the test. 7 = other	Interview	No	No	INTERVIEW IS SKYPE INTERVIEW - Is this a change since Covid?
	35		Post 1992 (New University)	BSc (Masters Program with Bachelors entry criteria, therefore classed as a BSc)	Yes Case by Case, Own University H&S Foundation Degree	No	No	Nothing listed on website about application 0 = no reference to application process	Not Listed	No	No	Maths & Science are required at National 5 Level (Grade B) or above, if not held at Higher HNC in Occupational Therapy Support may allow advanced entry into Year 2
	36		Post 1992 (New University)	BSc (Masters Program with Bachelors entry criteria, therefore classed as a BSc)	Yes Case by Case, Work Experience, Life Experience, Mature Student	No	No	Nothing listed on website about application 0 = no reference to application process	Not Listed	No	No	HNC & HND also considered but no breakdown of grades offered - looks to be considered on a Case by Case basis Year Two – HNC Occupational Therapy Support with B in the graded unit, plus successful fieldwork placement, when places available. Other relevant qualifications may be considered for entry to Year One
	37		Post 1992 (New University)	MSc	No	Yes	Yes	Candidates must also have demonstrated commitment to, and knowledge of, Occupational Therapy as a career. Candidates will be able to evidence to Admissions through their application form and personal statement they have met with/shadowed a range of Occupational Therapists in diverse settings while being able to compare and contrast/discuss these different ways of working. 1 = work experience; 3 =…	Interview	No	No	Applicants with a distinction award in a Bachelor’s degree where honours study was not an option in a relevant health and social care professional will be considered for selection where they can evidence experience of engagement with research evidence. Applicants will be directed to undertake study at SCQF Level 10 as a condition for entry in the form of a bridging module identified by the progra…
	38		Post 1992 (New University)	BSc	Yes Work Experience, Recognition of Prior Learning (RPL)	No	No	Nothing listed on website about application 0 = no reference to application process	Not Listed	No	No	Year 2 entry with a College HNC: Occupational Therapy Support English Language requirements are for the University as a whole - it is unclear if the OT programme has different requirements If you have completed a Modern Apprenticeship at SCQF level 6 in a relevant discipline this would be equivalent to two highers at B.
				MSc	Yes Work Experience, Recognition of Prior Learning (RPL)	No	No	Nothing listed on website about application 0 = no reference to application process	Not Listed	No	No
	39		Russell Group University	BSc	No	Yes	Yes	All applicants must meet the minimum requirements at Level 2 (typically GCSE) and Level 3 (typically A-level) in order to be eligible for consideration for interview. If you meet the minimum entry requirements your application will be give a numerical score based on your personal statement. Eligible applicants will be ranked according to this score and the top ranking applicants will be invited t…	Multiple Mini Interview (MMI), Values Bases Assesment	No	No	Extended/International Project Qualification: Applicants with grade A in the EPQ/IPQ will typically receive an offer one grade lower than the standard A level offer. Please note that any subject specific requirements must still be met. An NHS placement is a required part of this course. The NHS only makes placements available to students who are eligible to pay UK/EU fees. Therefore, this course …
				PGDip	No	Yes	Yes	Your personal statement must evidence: • an understanding of the nature of occupational therapy; • a desire to study occupational therapy; • an understanding of the expectations of problem-based learning and postgraduate-level study; • plans to undertake visits to occupational therapists in a variety of settings or evidence of this having been undertaken (desirable). 1 = work experience; 3 = know…	Multiple Mini Interview (MMI)	No	No
	40		Post 1992 (New University)	BSc	Yes Work Experience, Life Experience	Yes	Yes	Experience of a range of health/social care/third sector settings whether in a voluntary or paid role Preferably experience with an Occupational Therapist either via shadowing or attendance at Trust taster days or similar careers events. 1 = work experience	Interview	No	No	Not clear if this course is open to international students as fees are paid by the Welsh government If within the last 5 years you have completed at least 2 years education entirely through the medium of English (and have the official academic evidence to support this claim) you may be exempt from having to take an IELTS or accepted equivalent.
				BSc	Yes Work Experience, Life Experience	Yes	Yes	Experience of a range of health/social care/third sector settings whether in a voluntary or paid role Preferably experience with an Occupational Therapist either via shadowing or attendance at Trust taster days or similar careers events. 1 = work experience	Interview	No	No	Not clear if this course is open to international students as fees are paid by the Welsh government If within the last 5 years you have completed at least 2 years education entirely through the medium of English (and have the official academic evidence to support this claim) you may be exempt from having to take an IELTS or accepted equivalent.
				Percentage of Courses
		No Reference	17	0.232877
		Work Experience	38	0.520548
		Personal Experience	9	0.123288
		Knowledge of Profession	36	0.493151
		Personal Qualities	25	0.342466
		NHS constitution/values/VBR	19	0.260274
		Personal Statement	23	0.315068
		Other (admissions test)	1	0.0136986

## Sheet: Options
	CLASSIFICATION		DURATION		ATTENDANCE		SUBJECT MUST HAVES		LEVEL 2 ALTERNATIVES		A LEVEL REQUIREMENTS		MINIMUM GRADES		NON-TRADITIONAL APPLICATIONS		PROFESSIONAL SKILLS SELECTION		NHS CONSTITUTION
	BSc		2 years		Full-time		Eng.Language		Accepted		Pure Science		A		Mature Student		Interview		Yes
	MSc - Postgraduate		3 years		Part-time		Eng.Language or Literature		Not Accepted		Social Science		B		Life Experience		Interview, Group Work		No
	MSc - Undergraduate		4 years		Accelerated		Eng.Language or Literature, Welsh		Not Stipulated		Pure or Social Science		C		Work Experience		Interview, Portfolio Review
	MSc - Postgraduate, PGDip		4-6 years		Full-time, Part-time		Maths				English, Pure or Social Science		Not Stipulated		Level 3 Advanced Apprenticeship		Interview, Values Based Assesment
	PGDip				Full-time, Accelerated		Science or Combined Science				P.E.				Recognition of Prior Learning (RPL)		Interview, Group Work, Values Based Assesment
	Apprenticeship				Full-time, Part-time, Accelerated		Not Stipulated				General Studies not accepted				Widening Access		Interview, Group Work, Values Based Assesment, Portfolio Review
					Part-time, Accelerated						None Specified				Own University H&S Foundation Degree		Group Work
	UNI-TYPE										None Required				Case by Case		Group Work, Portfolio Review
	Russell Group University														Not Referenced		Group Work, Values Based Assesment
	1960's (Plateglass University)																Group Work, Values Based Assesment, Portfolio Review
	Post 1992 (New University)																Portfolio Review
																	Values Based Assesment
																	Multiple Mini Interview (MMI)
																	Not Listed

## Sheet: NEW TABS VERSION
			SION
		UNIVERSITY		COURSE DETAILS			ACADEMIC QUALIFICATIONS ENTRY CRITERIA								ACADEMIC QUALIFICATION EQUIVALENCY														PROFESSIONAL SKILLS (Application)	PROFESSIONAL SKILLS (Selection)	NHS CONSITUTION	COVID-19 CHANGES MENTIONED	NOTES	LINKS
		Name	Type	Programme Type (BSc, MSc, Apprenticeship)	Programme Length	Full-time / Part-time Attendance	No of GCSE's required (Level 2)	Minimum Grade GCSE's (Level 2)	GCSE English requirement (Level 2)	GCSE Maths requirement (Level 2)	GCSE Science requirement (Level 2)	Level 2 Alternatives Accepted ?	UCAS Tariff Scores (low)	UCAS Tariff Scores (high)	A Levels Accepted? (Level 3)	A Levels Grade Requirements (Level 3)	A Level Subjects Required (Level 3)	Minimum Grade for Required A Level Subjects	Access to HE Accepted? (Level 3)	Is Access to HE UCAS Tarriff Aligned to A Level Tariff?	Btec Extended Diploma Accepted? (Level 3)	BTec	Diploma in Higher Education	Foundation Year / Degree	BSc Degree	UK Equivalencies	Non-Traditional Applications	Additional Qualifications for International Students
	1	University of Bedfordshire	Post 1992 (New University)	BSc	3 years	Full-time	5	4	Eng.Language or Literature	Maths	Not Stipulated	Accepted	104	112		Not Stipulated	Pure or Social Science	Not Stipulated		• Level 2 (15 credits) • Level 3 (45 credits) • Distinction (12 credits) • Merit (12 credits) (Science based) = 86 UCAS Tariff points equiv		Not listed as on option	Listed as an option but grade not stipulated	Not listed as an option	Listed as an option but grade not stipulated	• Irish Leaving Certificate • Scottish Advanced Highers • International Baccalaureate (grades not stipulated)	Life Experience	IELTS Grade 7 overall with 6.5 in all sub-sections	It is strongly recommended that prospective students have experience or exposure of their chosen profession prior to application. Whilst this is not essential, a thorough and clear demonstration of your understanding of the role is, of which may only be possible through lived experience.	Not Listed	No	No		https://www.beds.ac.uk/howtoapply/courses/undergraduate/next-year/occupational-therapy/
	2	Bournemouth University	Post 1992 (New University)	BSc	3 years	Full-time	Not Stipulated	4	Eng.Language or Literature	Maths	Not Stipulated	Accepted	128	144		Not Stipulated	Pure or Social Science	C		• Level 3 (15 credits) in Pure or Social Science • Remaining credits in any combination of Distinction, Merit or Pass = to 128 - 144 UCAS Tariff Points		• Extended Diploma: DDM in Pure or Social Science = 128 UCAS Tariff Points • Diploma / Foundation Diploma / Extended Ceritificate: plus A Level in Pure or Social Science (Grade C) = Grades for these BTECs not stipulated	Not listed as an option	Own Foundation Degree accepted - grades not stipulated	Not listed as an option	• Sccottish Highers - 128-144 UCAS Tariff Equivalent • Scottish Advanced Highers - 128-144 UCAS Tariff Equivalent • International Baccalaureate (Certificates & Diploma) - 128 - 144 UCAS Tariff Equivalent • EPQ plus 2x A Levels (1x C Grade in Pure or Social Science) • Cambridge Technical - 128 UCAS Tariff Equivalent	Widening Access, Level 3 Advanced Apprenticeship, Mature Student, Recognition of Prior Learning	IELTS Grade 7 overall with 6.5 in all sub-sections	Knowledge and understanding of the profession: We are looking for applicants who can show that they have a clear understanding of the profession. This can be demonstrated by having spent time shadowing or talking with occupational therapists, by gaining hands on experience (paid or voluntary) in different health and social care settings where occupational therapists work, and having examined rele…	Interview, Portfolio Review	Yes	No	• Access BU allows an offer to be made up to 16 UCAS points below the published tariff for students that have Life Experience over Educational Experience.	https://www.bournemouth.ac.uk/study/courses/bsc-hons-occupational-therapy
	3	University of Bradford	1960's (Plateglass University)	BSc	3 years	Full-time	Not Stipulated	4	Eng.Language	Maths	Science or Combined Science	Accepted	120	120		BBB	General Studies not accepted	Not Stipulated		• 122 UCAS Tariff points (12 credits at Distinction in a Science or Pure Science) which equates to 109 UCAS Tariff Points; 122 requires 24 credits at Distinction (error noted by SM)		DDM in Pure or Social Science = 128 UCAS Tariff Points	Not listed as an option	Not Listed as an option	Not listed as an option	• International Baccalaureate 120 UCAS Tariff Points	Not Referenced	IELTS Grade 6.5 overall with 6.0 in all sub-sections	As part of the selection process, we interview shortlisted candidates prior to making offers. We take into consideration a number of factors when assessing your application. It's not just about your grades; we take the time to understand your personal circumstances and make decisions based on your potential to thrive at university and beyond.	Interview	No	No		https://www.bradford.ac.uk/courses/ug/occupational-therapy-bsc/
	4	University of the West of England	Post 1992 (New University)	BSc	3 years	Full-time	Not Stipulated	4	Eng.Language or Literature	Maths	Not Stipulated	Not Accepted	128	128		Not Stipulated	None Required	Not Stipulated		No specific subjects required		Accepted but grades not stipulated	Not listed as an option	Not Listed as an option	Not listed as an option	• International Baccalaureate (grades not stipulated)	Work Experience, Recognition of Prior Leaning	IELTS Grade 7 overall with 6.5 in all sub-sections	Applicants will be required to attend an interview. For more details on the process, please visit our selection page. If you are shortlisted for a place on our course you will be invited to interview; our interviews are held on campus here at Glenside and are carried out by a panel of two people who will be selected from the program team staff, practice based occupational therapists, service user…	Interview	No	No	• Link to a video for top-tips to writing a healthcare personal statement as well as a personal statement guide. • UWE offer a foundation programme in health professions (1 year) which allows entry to BSc and Apprenticeship OT as an alternative to traditional entry route.	https://courses.uwe.ac.uk/B920/occupational-therapy
				Apprenticeship	4 years	Part-time	Not Stipulated	4	Eng.Language or Literature	Maths	Not Stipulated	Not Stipulated	128	128		None Specified	None Specified	Not Stipulated		Not Stipulated		Not listed as on option	Not listed as an option	Not Listed as an option	Previous degrees considered on an individual basis	• European Baccalaureate (74 to 80 preferably including Pure Science or Social Science) = equivalent to BCC - BBB (104 - 120 UCAS Tariff Points)	Work Experience, Case by Case	Not listed as an option	Applicants will be sponsored by their employer and have experience in health care or social care in addition to the formal academic entry criteria. The core values of the NHS consititution are embedded throughout the programme and within it's recruitment process.	Interview, Values Based Assesment	Yes	No	• Non-Traditional Students must have recent study to Level 3 within the last 3 years and long-standing relevant experience. • UWE offer a foundation programme in health professions (1 year) which allows entry to BSc and Apprenticeship OT as an alternative to traditional entry route.
	5	Canterbury Christ Church University	Post 1992 (New University)	BSc	3 years	Full-time	Not stipulated	4	Eng.Language	Maths	Not Stipulated	Accepted	112	112		BBC	None Specified	Not Stipulated		Accepted but not stipulated		Accepted but not stipulated	Not listed as an option	Not Listed as an option	Not listed as an option	• Irish Highers • Sccottish Highers • Welsh Baccalaureate • European Baccalaureate • International Baccalaureate (grades not stipulated)	Recognition of Prior Learning, Mature Student, Work Experience	Not Stipulated	You are expected to have researched the profession and ideally visited at least one occupational therapy service so that you have some understanding of occupational therapy practice. All applicants who meet the educational admission criteria and who submit their applications by the UCAS deadline are invited to an interview. The purpose of the interview process is to establish your suitability for…	Interview, Values Based Assesment	Yes	No
	6	University of Essex	1960's (Plateglass University)	BSc	3 years	Full-time	5	4	Eng.Language or Literature	Maths	Science	Not Stipulated	112	112		BBC	None Specified	Not Stipulated		• Level 3 (45 credits) - Merit (Science based) = 96 UCAS tariff points equivalent		DMM	Not listed as an option	Not Listed as an option	Not Applicable	International Baccalaureate (29 points or 554 at Higher Level) = 88 UCAS Tariff Equivalent/ Irish Leaving Certificate = 4 subjects at H3 & 1 Subject at H4 = 114 UCAS Tariff Equivalent / Welsh, Scottish, European quals not stipulated.	Recognition of Prior Learning (RPL)	IELTS Grade 7 overall with 6.5 in all sub-sections	BSc: Alongside academic criteria, applicants need to demonstrate knowledge of the scope of OT and practice settings, together with effective communication skills.	Interview, Literacy and Numeracy Test	No	No	NB - Apprenticeship is advertised in the Royal College handbook as pending accreditation, also advertised on the website as "currently under development" with an anticipated start date of Oct 2022
				MSc	2 years	Full-time	Not Stipulated	Not Stipulated	Not Stipulated	Not Stipulated	Not Stipulated	Not Stipulated	Not Applicable	Not Applicable		Not Stipulated	None Specified	Not Stipulated		Not Stipulated		Not Stipulated	Not Stipulated	Not Listed as an option	Grade 2:2 or above (or international equivalent)	European, International, Welsh, Scottish and Irish quals not listed/stipulated.	Not Referenced	IELTS Grade 7 overall with 6.5 in all sub-sections	MSc: As part of the selection process, students will be expected to demonstrate good knowledge and a good understanding of the scope of work that an Occupational Therapist is required to undertake as well as the significance of the NHS constitution and its core values.	Interview, Literacy and Numeracy Test	Yes	No	• Evidence of recent academic study (i.e. course or module within the last 5 years)
	7	Coventry University	Post 1992 (New University)	BSc	3 years	Full-time	5	4	Eng.Language	Maths	Not Stipulated	Not Stipulated	96	120		BBB - CCC	General Studies not accepted	Not Stipulated		• Level 3 (36 credits) Merit or Distinction (Science based) = 134 - 86 UCAS tariff points equivalent		DDM in Health or Social Care = 128 UCAS Tariff Points	Not listed as an option	Not Listed as an option	Not listed as an option	• International Baccalaureate (29 points to include 16 at higher level) = 128 UCAS Tariff Points (665 at Higher Level)	Case by Case	IELTS Grade 7 overall with 6.5 in all sub-sections	A minimum of 2 days of OT work experience is required by 31st July. All eligible candidates are interviewed following a review of their qualifications, academic reference and personal statement. The interview has Group, 121 and written elements.	Interview, Group Work, Written Component	No	No
				Apprenticeship	4 years	Part-time	Not Stipulated	Not Stipulated	Not Stipulated	Not Stipulated	Not Stipulated	Not Stipulated	Not Stipulated	Not Stipulated		Not Stipulated	Not Stipulated	Not Stipulated		Not Stipulated		Not Stipulated	Not Stipulated	Not Listed as an option	Not Stipulated	European, International, Welsh, Scottish and Irish quals not listed/stipulated.	Not Referenced	Not Stipulated	Not Stipulated	Not Stipulated	No	No	• Apprentices will study alongside BSc full-time studnets and undertake the same level of training and education. • Website does not stipulate different entry criteria for the apprenticeship, therefore it is not obvious if entry criteria is different. Website encourages applicants to make an enquiry via a web based form.
	8	University of Derby	Post 1992 (New University)	BSc	3 years	Full-time	Not Stipulated	4	Eng.Language or Literature	Maths	Not Stipulated	Accepted	120	120		None Specified	General Studies not accepted	Not Stipulated		• No specific subjects required • Level 3 (45 credits) -15 Distinction, 24 Merit, 6 Pass = 106 UCAS Tariff Points Equivalent		DDM (no stipulation for Science) = 128 UCAS Tariff Points	Not listed as an option	Not Listed as an option	Not Stipulated	Individual Quals listed for each country - European, International, Welsh, Scottish and Irish quals not listed/stipulated.	Case by Case	IELTS Grade 7 overall with 6.5 in all sub-sections	Ideally you need to be familiar with more than one area in which Occupational Therapists may work. This could be through personal or shadowing experience but also from reading or research.	Interview, Group Work, Written Component	No	No
				MSc	2 years	Full-time	Not Stipulated	Not Stipulated	Not Stipulated	Not Stipulated	Not Stipulated	Not Stipulated	Not Applicable	Not Applicable		Not Stipulated	None Specified	Not Stipulated		Not Stipulated		Not Stipulated	Not Stipulated	Not Listed as an option	Grade 2:1 or above within the last 5 years	Individual Quals listed for each country - European, International, Welsh, Scottish and Irish quals not listed/stipulated.	Not Referenced	IELTS Grade 7	Ideally you need to be familiar with more than one area in which Occupational Therapists may work. This could be through personal or shadowing experience but also from reading or research. You will need tyo provide a satisfactory reference from an educational establishement, a previous employer or person of standing that should demonstrate ability to manage the academic demands of the programme, …	Interview, Group Work, Written Component	No	No	• MSc also offered but for post-registration (but excluded from this analysis) • Not clear if all sections of IELTS need to be 7
	9	University of Brighton	Post 1992 (New University)	BSc	4-6 years	Part-time	Not Stipulated	4	Eng.Language	Maths	Not Stipulated	Accepted	Not Stipulated	Not Stipulated		At least one A'Level in the last 5 years	None Specified	Not Stipulated		Not Stipulated		Not Stipulated	Not listed as an option	Not Listed as an option	Grade 2:2 or above within the last 10 years	European, International, Welsh, Scottish and Irish quals not listed/stipulated.	Not Referenced	IELTS Grade 7 overall with 6.5 in all sub-sections - international students not accepted if a visa is required	A 500-word report which demonstrates the applicants understanding of the diversity of occupational therapy. Each applicant is responsible for gaining the knowledge required to write the report. Applicants who work in an occupational therapy setting may wish to draw on their experience, but it will be expected that a range of services will be referred to including physical, mental health, hospital…	Interview, Group Interview, Values Based Assessment, Work Experience	No	No	Targetting males as under-represented
				MSc	2 years	Full-time	Not Stipulated	Not Stipulated	Not Stipulated	Not Stipulated	Not Stipulated	Not Stipulated	Not Applicable	Not Applicable		Not Stipulated	None Specified	Not Stipulated		Not Stipulated		Not Stipulated	Not Stipulated	Not Listed as an option	Grade 2:2 or above in any subject	European, International, Welsh, Scottish and Irish quals not listed/stipulated.	Not Referenced	IELTS Grade 7 overall with 6.5 in all sub-sections	A 500-word report which demonstrates the applicants understanding of the diversity of occupational therapy. Each applicant is responsible for gaining the knowledge required to write the report. Applicants who work in an occupational therapy setting may wish to draw on their experience, but it will be expected that a range of services will be referred to including physical, mental health, hospital…	Interview, Group Interview, Values Based Assessment, Work Experience	No	No	Targetting males as under-represented
				Apprenticeship	4 years	Part-time	Not Stipulated	Not Stipulated	Eng.Language or Literature	Maths	Not Stipulated	Accepted	Not Stipulated	Not Stipulated		At least one A'Level in the last 5 years	None Specified	Not Stipulated		Not Stipulated		Not Stipulated	Not listed as an option	Not Listed as an option	Within the last 10 years	European, International, Welsh, Scottish and Irish quals not listed/stipulated.	Not Referenced	Not Stipulated	Knowledge and understanding of the profession and relevant work experience.	Not Stipulated	No	No
	10	University of Hertfordshire	Post 1992 (New University)	Apprenticeship	3 years	Part-time	5	4	Eng.Language or Literature	Maths	Science	Accepted	104	104		BCC	None Specified	Not Stipulated		• Level 3 (12 credits) at Distinction * Level 3 (18 credits) at Merit Equiv 93 UCAS tariff points (Science based)		• Extended Diploma - DMM = 112 UCAS Tariff Points • National Diploma - DD plus A Level grade C = 96 + 32 = 128 UCAS Tariff Points • Extended Certificate - D plus 2 A Levels at Grade C = 48 (extended cert) + 64 (2 x C at A Level) = 112 UCAS Tariff Points minimum	Not listed as an option	Foundation Degree in an appropriate subject with an average of 60%	Graduate or Under Graduate Degree	International, European, Scottish, Welsh and Irish quals not listed as an option	Widening Access	IELTS Grade 7 overall with 6.5 in all sub-sections - not open to international and EU students	In addition, you need to be: • nominated by your employer and have a permanent or fixed-term contract of employment for 30 hours per week or more. Fixed term contracts must be long enough for apprentices to successfully complete the apprenticeship • successful at interview • demonstrate sufficient understanding of the NHS and/or Social Care Values and the scope of occupational therapy practice • …	Interview, Values Based Assessment, Work Experience	Yes	No	No Diploma in Higher Education, but Certificate in Higher Education and Extended or Foundation Degree accepted, all at average 60% Targetting under-represented groups
	11	University of Huddersfield	Post 1992 (New University)	BSc	3 years	Full-time	Not Stipulated	4	Eng.Language	Maths	Not Stipulated	Not Stipulated	120	120		BBB	Pure or Social Science, General Studies not accepted	Not Stipulated		• Level 3 (45 credits) 30 at Distinction and 15 at Merit = 128 UCAS Tariff points equivalent • No specific subjects required		• DDM in Health or Social Care = 128 UCAS Tariff Points • Or Applied Science	Not listed as an option	Not Listed as an option	Not Stipulated	International, European, Scottish, Welsh and Irish quals not listed as an option	Recognition of Prior Learning (RPL)	IELTS Grade 6.5 overall with 6.0 in all sub-sections	• You must demonstrate a good understaning of the profession of Occupational Therapy	Interview	No	No	NCFE CACHE Technical Level 3 extended diploma at Grade B NB - Apprenticeship is advertised in the Royal College handbook as pending accreditation, but is not on the website
	12	University of Cumbria	Post 1992 (New University)	BSc	3 years	Full-time	Not Stipulated	4	Eng.Language	Not Stipulated	Not Stipulated	Not Stipulated	112	120		Not Stipulated	None Specified	Not Stipulated		• No specific subjects required • 60 credits overall 45 at Level 3 24 at Distinction 24 at Merit = 99 - 122 UCAS Tariff points equivalent		• Extended Diploma in Heath or Social Care: DMM - DDM = 112 - 128 UCAS Tariff Points • BTec Diploma in Health or Social Care: D* D* = 112 UCAS Tariff Points • Other BTec subjects are accepted	Not Stipulated	Not Listed as an option	Not listed as an option	• 112-120 tariff points from a maximum of 4 Scottish Highers • 112-120 tariff points from a maximum of 4 Irish Leaving Certificate Highers / International, European and Welsh quals not listed as an option/stipulated.	Not Referenced	Not listed as an option	• We strongly recommend you visit an Occupational Therapist prior to interview as you will be asked about your understanding of their role at interview. • Students who are selected for interview attend an information session and campus tour, followed by a group assessment and individual interview. The selection is based on the academic profile, personal statement, and reference, as well as demons…	Interview, Values Based Assesment	Yes	No
				MSc	2 years	Full-time	Not Stipulated	4	Eng.Language	Not Stipulated	Not Stipulated	Not Stipulated	Not Applicable	Not Applicable		Not Stipulated	None Specified	Not Stipulated		Not Stipulated		Not Stipulated	Not Stipulated	Not Stipulated	Grade 2:2 or above within the last 3 years	International, European, Scottish, Welsh and Irish quals not listed as an option/stipulated	Work Experience, Life Experience	IELTS Grade 7 overall with nothing below 6.5	• We strongly recommend you visit an Occupational Therapist prior to interview as you will be asked about your understanding of their role at interview. In addition to a degree, candidates should have a GCSE grade C or above in English Language. If you have an unrelated first degree, but have experience in occupational therapy, your application will be considered. Applicants unable to meet the fo…	Interview, Values Based Assesment	Yes	No
	13	Leeds Beckett University	Post 1992 (New University)	BSc	3 years	Full-time	Not Stipulated	4	Eng.Language	Maths	Science	Accepted	120	120		At least one A'Level in Science or Social Science at Grade B	Pure or Social Science	B		Pass overall with a minimum of 120 UCAS tariff points (this is equivalent to (27D & 15M OR 24D & 21M - added by SM, grades breakdown not stated on website)		Not Stipulated	Not Stipulated	Not Listed as an option	Not listed as an option	• Scottish Awards (Minimum of 5 subjects at Grade B at Higher Level. At least one science subject normally required which can include Psychology or PE) = 135 UCAS Tariff Points Equivalent • Irish Leaving Certificate (Minimum of 5 subjects at Grade C1 or above at Higher Level of which at least 3 must be at B2. One science subject normally required which can include Psychology or PE) = 108 UCAS Tar…	Recognition of Prior Learning, Mature Student, Work Experience	IELTS Grade 7 overall with nothing below 6.5	• In your personal statement you will be required to demonstrate your interest, knowledge and commitment to the profession, including details of relevant work experience.	Interview	No	No
				MSc	2 years	Full-time	Not Stipulated	4	Eng.Language	Maths	Not Stipulated	Accepted	Not Applicable	Not Applicable		Not Stipulated	None Specified	Not Stipulated		Not Stipulated		Not Stipulated	Not Stipulated	Not Listed as an option	Grade 2:2 or above within the last 5 years in Pure or Social Science	International, European, Scottish, Welsh and Irish quals not listed as an option/stipulated	Recognition of Prior Learning, Mature Student, Work Experience	IELTS Grade 7 overall with nothing below 6.5	• An understanding of the philosophy, practice and scope of occupational therapy • Appropriate work experience/shadowing • The attitudes, behaviours and values of care and compassion • Evidence of self-direction and motivation • Effective communication skills and the ability to work both independently and as part of a team	Interview, Values Based Assesment	Yes	No	Students will be recruited on the basis that their values align with those of the NHS Constitution, as well as having the right skills and aptitude, in accordance with Value Based Recruitment, (Health Education England, Value Based Recruitment Framework, October 2014). To view the NHS values click here. If selected you will need to attend an interview. At the interview you will be tested on the v…
	14	University of Lincoln	Post 1992 (New University)	MSc	2 years	Full-time	3	4	Eng.Language	Maths	Science	Not Stipulated	Not Applicable	Not Applicable		Not Stipulated	None Specified	Not Stipulated		Not Stipulated		Not Stipulated	Not Stipulated	Not Listed as an option	Grade 2:2 in a relevant discipline	International, European, Scottish, Welsh and Irish quals not listed as an option/stipulated	Not Referenced	IELTS Grade 7 overall with nothing below 5.5	• Knowledge of contemporary health and social care issues, and the role of the occupational therapist in providing health and social care interventions	Interview	No	No
	15	University of Liverpool	Russell Group University	BSc	3 years	Full-time	5	4	Eng.Language	Maths	Not Stipulated	Not Stipulated	120	120		BBB	General Studies not accepted	Not Stipulated		• Level 3 (45 credits) 30 at Distinction and 15 at Merit or higher = 128 UCAS Tariff points equivalent		• DDD (144 UCAS Tariff Points) or DD with one A Level at minimum Grade B (96 + 40) = 136 UCAS Tariff Points	Not listed as an option	Not Listed as an option	Grade 2:2 or above in any subject	• International Baccalaureate (30 points to include 3 higher level subjects at Grade 4. Biology must be at Grade 4) - unable to trransfer to UCAS equivalence • European Baccalaureate (74% overall with a minimum of 8 in Biology and no subject below 6) = B in Biology, nothing below C, 74% = BCC A Level equivalent = 104 UCAS Tariff Points Equivalence • Irish Leaving Certificate (6 higher level subje…	Mature Student	IELTS Grade 7 overall with 6.5 in all sub-sections	Candidates must show evidence, in their UCAS Personal Statement, of a good understanding of the scope of Occupational Therapy practice, preferably indicated by observational experience. It is recommended that applicants have observed Occupational Therapists at work and reflect this in their personal statement. It is preferable to have at least two visits, one being in the field of mental health a…	Interview, Values Based Assesment	Yes	No	Applicants are advised to read the guidance booklet available at this link.
				MSc	2 years	Full-time	5	5	Eng.Language	Maths	Science	Not Stipulated	Not Applicable	Not Applicable		Not Stipulated	None Specified	Not Stipulated		Not Stipulated		Not Stipulated	Not Stipulated	Not Listed as an option	Grade 2:1 or above from across a range of disciplines, e.g. biological sciences, social sciences, health sciences.	International, European, Scottish, Welsh and Irish quals not listed as an option/stipulated	Not Referenced	• IELTS Grade 7 overall with 6.5 in all sub-sections • TOEFL iBT - 100, with no element lower than 22 • International Baccalaureate - Standard Level (Grade 6) • Hong Kong use of English - AS level B • INDIA Standard XII - 75% or above from Central and Metro State Boards • WAEC - B • Cambridge Proficiency - B	Applicants must present with a good understanding of the profession including an awareness of the procedures undertaken. Ideally a clinical observational visit to a diagnostic imaging department must be completed in support of the application. (This has been relaxed in the current COVID situation).	Interview, Values Based Assesment	Yes	Yes	MSc programme not due to start until Jan 2022 NB - TOEFL is no longer classified by UK Visas and Immigration as a Secure English Language Test (SELT). However, at the current time the university is continuing to accept TOEFL, at the required level, for entry on to Undergraduate and Postgraduate academic programmes. Website while promoting OT makes specific reference to Diagnostic Radiography (!)	https://www.liverpool.ac.uk/study/postgraduate-taught/taught/occupational-therapy-msc/entry-requirements/
	16	Brunel University	1960's (Plateglass University)	BSc	3 years	Full-time	5	4	Eng.Language	Maths	Not Stipulated	Accepted	120	120		BBB	Pure or Social Science	B		• Minimum of 120 UCAS tariff points in the Access to HE Diploma in Health Science, Health Professions, Health and Social Care, Health Studies, Medicine, Medical Science, Nursing, Occupational therapy, Physiotherapy, Science or Science in Health Professions with 45 credits. (this is equivalent to (27D & 15M OR 24D & 21M - added by SM, grades breakdown not stated on website)		• BTEC Level 3 Extended Diploma DDD in Health and Social Care or Applied Science = 144 UCAS Tariff Points • BTEC Level 3 Diploma DD in Health and Social Care or Applied Science, with an A-level at grade B = 96 + 40 (B) = 136 UCAS Tariff Points. • BTEC Level 3 Subsidiary Diploma D in Health and Social Care or Applied Science, with A-level grades BB = 48 + 80 (2 B's) = 128 UCAS Tariff Points	Not listed as an option	Not Listed as an option	Not listed as an option	• International Baccalaureate Diploma 30 points including 5 in Higher Level Biology, Human Biology, Chemistry, Psychology, Health and Social Care, Physical Education or Sociology. GCSE English equivalent SL 5 or HL 4 and Mathematics SL 4 or HL 4 = 120 UCAS Tariff Points Equivalent • Individual Quals listed for each country	Mature Student, Work Experience	IELTS Grade 7 overall with 6.5 in all sub-sections	Nothing listed on website about application	Not Listed	Yes	No
				MSc	2 years	Full-time	Not Stipulated	Not Stipulated	Not Stipulated	Not Stipulated	Not Stipulated	Not Stipulated	Not Applicable	Not Applicable		Not Stipulated	None Specified	Not Stipulated		Not Stipulated		Not Stipulated	Not Stipulated	Not Listed as an option	Grade 2:1 with a Science profile and evidence of informed insight into the profession of OT	Individual Quals listed for each country	Not Referenced	IELTS Grade 7 overall with 6.5 in all sub-sections	Nothing listed on website about application	Interview, Selection Days	Yes	No	Applicants with a 2:2 honours degree in a subject relevant to OT and who have extensive experience of working in a health or social care setting relevant to OT will be considered and assessed on an individual basis
	17	London South Bank University	Post 1992 (New University)	BSc	3 years	Full-time	5	4	Eng.Language or Literature	Maths	Not Stipulated	Not Stipulated	120	120		BBB	None Specified	Not Stipulated		• 30 Distinctions and 15 Merits = 128 UCAS Tariff points equivalent		• BTEC National Diploma DDM = 128 UCAS Tariff Points	Not listed as an option	Not Listed as an option	Not listed as an option	International, European, Scottish, Welsh and Irish quals not listed as an option/stipulated	Recognition of Prior Learning (RPL)	IELTS Grade 7 overall or equivalent to include 7 in listening in reading / 7 in writing and speaking sections.	Assessors of personal statements are looking for three key things: • That your personal statement focuses on the profession you are applying for and clearly states your reason for choosing the course. • A description of your personal qualities, skills and experience in relation to your chosen course, as well as knowledge of the demands of the course and profession. • That your application is well…	Interview, Values Based Assesment	Yes	Yes	• Equivalent Level 3 qualifications worth 128 UCAS points (name of qualification not stipulated) • At LSBU, we are committed to ensuring that students with a disability or specific learning difficulty are supported in their application and studies by creating reasonable adjustments where we can. We provide support around skills for learning, disability and dyslexia, health and wellbeing amongst m…	Entire page devoted to interview prep and what interviewres are looking for - focussing on professional and personal skills as opposed to academia https://www.lsbu.ac.uk/study/study-at-lsbu/our-schools/health-and-social-care/applications/health-and-social-care-interviews
				BSc	4 years	Part-time	5	4	Eng.Language or Literature	Maths	Not Stipulated	Not Stipulated	120	120		BBB	None Specified	Not Stipulated		• 30 Distinctions and 15 Merits = 128 UCAS Tariff points equivalent		• BTEC National Diploma DDM = 128 UCAS Tariff Points	Not listed as an option	Not Listed as an option	Not listed as an option	International, European, Scottish, Welsh and Irish quals not listed as an option/stipulated	Recognition of Prior Learning (RPL)	IELTS Grade 7 overall or equivalent to include 7 in listening in reading / 7 in writing and speaking sections.	Assessors of personal statements are looking for three key things: • That your personal statement focuses on the profession you are applying for and clearly states your reason for choosing the course. • A description of your personal qualities, skills and experience in relation to your chosen course, as well as knowledge of the demands of the course and profession. • That your application is well…	Interview, Values Based Assesment	Yes	Yes	• Equivalent Level 3 qualifications worth 128 UCAS points (name of qualification not stipulated) • At LSBU, we are committed to ensuring that students with a disability or specific learning difficulty are supported in their application and studies by creating reasonable adjustments where we can. We provide support around skills for learning, disability and dyslexia, health and wellbeing amongst m…	Entire page devoted to interview prep and what interviewres are looking for - focussing on professional and personal skills as opposed to academia https://www.lsbu.ac.uk/study/study-at-lsbu/our-schools/health-and-social-care/applications/health-and-social-care-interviews
				MSc, PGDip	2 years	Full-time	Not Stipulated	Not Stipulated	Not Stipulated	Not Stipulated	Not Stipulated	Not Stipulated	Not Applicable	Not Applicable		Not Stipulated	None Specified	Not Stipulated		Not Stipulated		Not Stipulated	Not Stipulated	Not Listed as an option	Grade 2:2 or above in any subject	International, European, Scottish, Welsh and Irish quals not listed as an option/stipulated	Not Referenced	IELTS Grade 7 overall or equivalent to include 7 in listening in reading / 7 in writing and speaking sections.	• If you are applying for Occupational Therapy PgDip or MSc, your personal statement can be up to 1000 words. • Applicants will need to demonstrate the following abilities, skills and attributes within the application, personal statement and interview activities. • Communicate effectively both verbally and in writing. • Commitment to the values and principles that underpin the occupational therap…	Interview, Group Work	Yes	No	Personal statement Please provide a concise personal statement, max. 1000 words, that provides evidence of the specific skills, qualities, values and attributes that you believe demonstrate your; • Motivation to become an occupational therapist • Specific personal skills, qualities and attributes that you bring to the courses and the profession • Ability to work independently and in small groups …
	18	St George's University of London / Kingston University London	Post 1992 (New University)	BSc	3 years	Full-time	5	4	Eng.Language	Not Stipulated	Science or Combined Science	Not Accepted	120	120		BBB	Pure or Social Science	Not Stipulated		• Level 3 (60 credits) - 45 Graded and 15 ungraded • 21 Credits at Distinction and 24 at Merit = 118 UCAS Tariff Points Equivalent • Must be completed in the last 5 years and credits must be in pure science (exluding Sociaology)		• Extended Diploma - DDM • Subjects in Science, Psychology, Biology, Health and Social Care may be helpful but is not essential	Not listed as an option	Not Listed as an option	Grade 2.2 honours or higher	• Sccottish Highers - Five B grades at Higher Level including English Language, Maths and Science. BBB at Advanced Higher Level including Biology or Human Biology = 135 UCAS Tariff Points Equivalent • Irish Leaving Certificate - Six B grades at Higher Level, including English and Maths, English Language and Maths B2 at HL. Applicants should list their Junior Certificates on UCAS form = 120 UCAS T…	Case by Case	IELTS Grade 7 overall with 6.5 in all sub-sections Pearsons Test - 67 overall (including 67 in written and speaking element and no section less than 61)	* POST COVID INFORMATION We understand the challenges for our prospective applicants for medicine and allied health courses trying to gain work experience at this time, particularly in clinical settings. In response to the government’s social distancing guidelines, which have a significant impact on all areas of life, we have chosen to relax our work experience requirements for prospective applic…	Interview, Work Experience	No	Yes	While it asks for Pure of Social Science at A Level, it is not essential * PRE-COVID INFORMATION You must have work or voluntary experience in a field which demonstrates communication and people skills which are relevant to a career in Occupational Therapy. This may be in the field of Education, Social Care, or Health but also in Customer Services or Conflict Resolution. Your personal statement s…
	19	University of East London	Post 1992 (New University)	Apprenticeship																													** Advertsied as "Occupational Health". Website says "Occupational Theraoy text outstanding, RCOT career handbook states "pending accreditation" so query accreditation not yet granted - EMAIL SENT FOR CLARIFICATION
	20	Teeside University	Post 1992 (New University)	BSc	3 years	Full-time	5	4	Eng.Language	Maths	Science	Accepted	112	112		Not Stipulated Points from 3 A'Levels preferably Biology to at least AS Level	General Studies not accepted	Not Stipulated		• 45 Credits (18 Level 3 credits at Distinction and 27 Level 3 credits at Merit) = 115 UCAS Tariff Equivalent		Extended Dipolma - 112 UCAS Tariff points (DMM) in a Science or Health subject	Not listed as an option	Not Listed as an option	Grade 2:1 or above website signposts to MSc	• Irish Leaving Certificate 120 points from five Highers/Honours subjects, preferably including biology. • Scottish Highers 123 points from four or five Highers, preferably including biology. • Advanced Scottish Highers 136 points from three Advanced Highers, preferably including biology.	Recognition of Prior Learning (RPL)	IELTS Grade 7 overall with 6.5 in all sub-sections Test of English as a Foreign Language (TOEFL) with a minimum score of 100/120 (in conjunction with a Teesside University English language test)*	You're encouraged to seek some work experience before you apply. Your personal statement will be measured against the following criteria: • your ability to complete all sections of the application form fully and correctly • the level of all qualifications and grades must be specified • appropriate academic entry requirements achieved or predicted • evidence of study over the last three years • pe…	Interview, Group Work, Values Based Assesment	Yes	No	* Also accepts CACHE Level 3 Extended Diploma in Health & Social Care 120 points (B) in health and social care. * Foundation degree - pass in a health or science subject, preferably biology.
				MSc	2 years	Full-time	Not Stipulated	Not Stipulated	Not Stipulated	Not Stipulated	Not Stipulated	Not Stipulated	Not Applicable	Not Applicable		Not Stipulated	None Specified	Not Stipulated		Not Stipulated		Not Stipulated	Not Stipulated	Not Listed as an option	Grade 2:1	European, International, Welsh, Scottish and Irish quals not listed/stipulated.	Recognition of Prior Learning (RPL)	IELTS Grade 7 overall with 6.5 in all sub-sections Test of English as a Foreign Language (TOEFL) with a minimum score of 100/120 (in conjunction with a Teesside University English language test)*	Admission to the course depends on: • academic entry requirements being met • satisfactory application form • successful interview • satisfactory references • completed work-based risk assessment process • a satisfactory Disclosure and Barring Service check. Your personal statement is measured against the following criteria: • your ability to complete all sections of the application form fully an…	Interview, Group Work, Values Based Assesment	Yes	No	RCOT career handbook states Apprenticeship pending accreditaion. Website would suggest that accreditation has not yet happened.
				Apprenticeship	3 years	Full-time	Not Stipulated	Not Stipulated	Eng.Language or Literature	Maths	Not Stipulated	Accepted	Not Stipulated	Not Stipulated		3 A'Levels to include Biology or Human Biology	Pure Science	Not Stipulated		Science based access course accepted - no grades stipulated		Not listed as on option	Not listed as an option	Not listed as an option	Not listed as an option	European, International, Welsh, Scottish and Irish quals not listed/stipulated.	Recognition of Prior Learning (RPL), Life Experience, Work Experience	Not listed as an option	Admission to the course depends on: • academic entry requirements being met • satisfactory completion of an interview against set criteria • satisfactory references • completed work-based risk assessment process • a satisfactory Disclosure and Barring Service check	Interview	No	No	Hyper-link to general entry requirements states "we consider all academic and vocational qualifications. Don't be discouraged if you can't meet the exact entry requirements - come and talk to us"
	21	Northumbria University	Post 1992 (New University)	BSc	3 years	Full-time	Not Stipulated	4	Eng.Language	Maths	Science	Not Stipulated	120	120		Not Stipulated	None Required	Not Stipulated		• Minimum of 120 UCAS tariff points (this is equivalent to (27D & 15M OR 24D & 21M - added by SM, grades breakdown not stated on website)		Btec Diploma (not possible to reach 120, max = 112) or Extended Diploma equivalent to 120 UCAS points = DDM or 128 UCAS Tariff Points minimum	Not Stipulated	Not Listed as an option	Not listed as an option	Scottish and Irish Highers to the equivalent of 120 UCAS points International Baccalaureate equivalent to 120 UCAS points / European and Welsh quals not listed/stipulated.	Not Referenced	IELTS Grade 7 overall with 6.5 in all sub-sections • Individual Quals listed for each country	Applicants will be required to attend an interview	Interview	No	No	NB - Apprenticeship is advertised in the Royal College handbook as pending accreditation, but is not on the website
				MSc	2 years	Full-time	Not Stipulated	4	Eng.Language	Maths	Science	Not Stipulated	Not Applicable	Not Applicable		Not Stipulated	None Specified	Not Stipulated		Not Stipulated		Not Stipulated	Not Stipulated	Not Listed as an option	Grade 2:1 in a relevant subject to OT and completed in the last 5 years	European, International, Welsh, Scottish and Irish quals not listed/stipulated.	Recognition of Prior Learning (RPL), Life Experience, Work Experience	IELTS Grade 6.5 overall with 6.0 in all sub-sections • Individual Quals listed in each country	Nothing listed on website about application	Not Listed	No	No	Applicants with experience in the field who hold a 2:2 honours degree will be assessed on an individual basis
	22	University of Northampton	Post 1992 (New University)	BSc	3 years	Full-time	5	4	Eng.Language or Literature	Maths	Not Stipulated	Not Stipulated	112	112		BBC	General Studies not accepted	Not Stipulated		• Level 3 (15 credits) at Distinction * Level 3 (30 credits) at Merit = 112 UCAS Tariff Points Equivalent		DDM - 18 units = 128 UCAS Tariff Points	Not listed as an option	Not Listed as an option	Not listed as an option	International, European, Scottish, Welsh and Irish quals not listed as an option/stipulated	Case by Case	IELTS Grade 7 overall with 6.5 in all sub-sections	Nothing listed on website about application	Interview	No	No	You will need to provide evidence of successful recent study at degree entry level. We also consider other recognised proffessional courses that are not listed above, please contact our admissions team to discuss this on an individual basis. Each application is considered on it's own merit so if you are unsure if you havce the skills, knowledge or qualifications tio apply pleaae contact us. Open …
				Apprenticeship	3 years	Part-time	5	4	Eng.Language	Maths	Not Stipulated	Not Stipulated	112	112		BBC	General Studies not accepted	Not Stipulated		• Level 3 (15 credits) at Distinction * Level 3 (30 credits) at Merit = 112 UCAS Tariff Points Equivalent		DDM - 18 units (in a Health or Science related subject) = 128 UCAS Tariff Points	Not listed as an option	Not Listed as an option	Not listed as an option	International, European, Scottish, Welsh and Irish quals not listed as an option/stipulated	Mature Student	Not listed as an option	Nothing listed on website about application	Not Listed	No	No	We will also consider other recognised proffessional courses that are not listed above. Mature student entry is strongly encouraged. Each application ios considered on it’s own merit. Sponsored by employer required for application Open University minimum 60 credits NVQs at any level are not accepted
	23	University of East Anglia	1960's (Plateglass University)	BSc	3 years	Full-time	5	4	Eng.Language	Maths	Science	Not Stipulated	120	136		BBB / ABC or BBC with an A in extended project	General Studies not accepted	Not Stipulated		Access course pass with Merit (45 credits) at Level 3 = 96 UCAS Tariff Points Equivalent		DDM in Health or Science = 128 UCAS Tariff Points	0.55	Not Listed as an option	Grade 2:1 or Grade 2:2 with BBC at A Level	• Scottish Highers - AABBB = 147 UCAS Tariff Equivalence • Scottish Highers Advianced - CCC = 120 UCAS Tariff Equivalent • Irish Leaving certificate - 2 subjects at H2 / 4 subjects at H3 = 128 UCAS Tariff Points Equivalence • European Baccalaureate - 70% = CCC A Level Equivalence = 96 UCAS Tariff Points Equivalent • International Baccalaureate - 31 points - unable to convert to UCAS Tariff Equiva…	Case by Case	IELTS Grade 7 overall with minimum 7 in each component Link to other English Language qualifications on website INTO UEA = Universities own English Language programme designed to develop skills for entry.	The strongest applicants will be invited to interview. Please note that meeting (or being predicted to meet) the minimum academic entry requirements will not guarantee that you will be selected for interview.	Interview, Values Based Assesment	Yes	Yes	Website also includes wide rage of qualifications not commonly listed on other websites: * Certificate of Higher Education - 55% with BBC at A level • Foundation degree in Health, Care, Science - 55% * Foundation year of an undergraduate degree at a UK university in health, care or science - 60% with BBC at A level * Open University (60 credits) in health, care or science • Cache level 3 dipolma …	See website for detailed description of values based recruitment and work experirnce requirements at interview https://www.uea.ac.uk/course/undergraduate/bsc-occupational-therapy#course-entry-requirements
				MSc	2 years	Full-time	Not Stipulated	Minimum Grade C in Biology or CC in Double Science	Not Stipulated	Not Stipulated	Science or Combined Science	Not Stipulated	Not Applicable	Not Applicable		Strong profile in Arts & Sciences - specific grades not listed	None Specified	Not Stipulated		Not Stipulated		Not Stipulated	Not Stipulated	Not Listed as an option	Grade 2:1 or equivalent and applicants with a 2:2 or equivalent may be considered with strong relevevant work experience	Not Stipulated	Not Referenced	IELTS Grade 7 overall with 6.5 in all sub-sections Pearson Test (PTE 65 overall with a minimum of 58 in all components) All test scores must be less than 2 years old	The strongest applicants will be invited to interview. Please note that meeting (or being predicted to meet) the minimum academic entry requirements will not guarantee that you will be selected for interview. All interviews for entry in February 2022 will take place online. We do not disclose interview questions, but in general terms the interviews will explore a range of issues, including your s…	Interview, Group Work	Yes	Yes	WHILE COVID IS NOT SPECIFICALLY MENTIONED, WEBSITE STATES THAT ALL INTERVIEWS FOR 2021 WILL BE ONLINE
				Apprenticeship	Not Stipulated	Part-time	Not Stipulated	Not Stipulated	Not Stipulated	Not Stipulated	Not Stipulated	Not Stipulated	Not Stipulated	Not Stipulated		Not Stipulated	None Specified	Not Stipulated		Not Stipulated		Not Stipulated	Not listed as an option	Not Listed as an option	Not listed as an option	Not Stipulated	Not Referenced	Not listed as an option	Nothing listed on website about application	Not Listed	No	No	Very limited information available for candidates. There is an "email us" button. Entry year states 2020 so questionable whether this course is still running.
	24	Oxford Brookes University	Post 1992 (New University)	BSc	3 years	Full-time	Not Stipulated	4	Eng.Language or Literature	Maths	Science	Accepted	104	104		BCC	None Specified	Not Stipulated		• Level 3 (12 credits) in Biology or Human Biology - no grades stipulated • English & Maths Level 2 credits not accepted as GCSE replacement		DMM = 112 UCAS Tariff Points	Not listed as an option	Not Listed as an option	Not listed as an option	• International Baccalaureate (29 points) - unable to convert to UCAS Tariff Equivalent	Widening Access (Contextual Offer), Mature Student	IELTS Grade 6.5 overall with 6.5 in all sub-sections	All Oxford Brookes University Health and Social Care Programmes conduct Value Based Recruitment (VBR). We recognise that values and attitudes have the greatest impact on the quality of people's care and their experiences. VBR is a way of helping our Programme recruitment teams to assess the values, motives and attitudes of those who wish to work with people in health and social care settings. Whe…	Values Based Assesment	Yes	No	Contextual Offer at UCAS tariff points 88 (a reduction of up to 3 grades below standard entry criteria) Mature Students Level 3 study in the last 3 years, plus English Grade 5 and Maths Grade 4 GCSE or equivalent. Covid 19 advice for all students and not just for OT - doesn't relate to admissions process, more about current student studying.
				MSc	2 years	Full-time	5	4	Eng.Language	Maths	Science	Not Stipulated	Not Applicable	Not Applicable		Not Stipulated	None Specified	Not Stipulated		Not Stipulated		Not Stipulated	Not listed as an option	Not listed as an option	BA or BSc Grade 2:2 or above in a pure of social science	International, European, Scottish, Welsh and Irish quals not listed as an option/stipulated	Not Referenced	IELTS Grade 6.5 overall with 6.5 in all sub-sections		Interview, Group Interview, Written Component, Values Based Assesment	Yes	No	All applicants must have taken and passed a module or course on research methods addressing both qualitative and quantatative study designs and statistics. Covid 19 advice for all students and not just for OT - doesn't relate to admissions process, more about current student studying.
	25	University of Plymouth	Post 1992 (New University)	BSc	3 years	Full-time	5	4	Eng.Language or Literature	Maths	Science	Not Stipulated	112	128		B or C in a Pure or Social Science	Pure or Social Science	C		33 credits at Merit or Distinction Level, including 15 Level 3 credits in Biology, Science or Social Science All further Level 3 credits must be at Merit Level = 131 - 96 UCAS Tariff Points Equivalence		DDM and must contain Science, Health or Social Science = 128 UCAS Tariff Points Btec preferably in conjunction with a Science or Social Science A Level	Not listed as an option	Not listed as an option	Not listed as an option	International Baccalaureate (IB) Scottish Qualification Framework Irish Qualification Framework No points / tariff listed	Recognition of Prior Learning (RPL), Case by Case	IELTS Grade 7 overall with 6.5 in all sub-sections Or GCSE English Grade C	Strong Personal Statement	Interview, Values Based Assesment	Yes	No	If you hold a BTEC qualification it is vital that you provide our Admissions team with details of the exact modules you have studied as part of the BTEC. Without this information we may be unable to process your application quickly and you could experience significant delays in the progress of your application to study with us. Please explicitly state the full list of modules within your qualific…
				MSc	2 years	Full-time	Not Stipulated	4	Eng.Language or Literature	Maths	Not Stipulated	Not Accepted	Not Applicable	Not Applicable		Not Stipulated	None Specified	Not Stipulated		Not Stipulated		Not Stipulated	Not Stipulated	Not listed as an option	Grade 2:1 or above completed in the last 5 years	International Baccalaureate (IB) Scottish Qualification Framework Irish Qualification Framework No points / tariff listed	Not Referenced	IELTS Grade 7 overall with 6.5 in all sub-sections Or GCSE English Grade C	Strong Personal Statement A personal statement of approximately 250-400 words about the reasons for your interest in the course and outlining the nature of previous and current related experience. You can write this into the online application form, or include it as a separate document Your curriculum vitae or résumé, including details of relevant professional/voluntary experience, professional r…	Interview	No	No	No reference to Values VBAsed Assessment / NHS values in the MSc programme, but this is referred to in the BSc programme
	26	University of Central Lancashire	Post 1992 (New University)	BSc	3 years	Full-time	5	4	Eng.Language or Literature	Maths	Health & Social Care	Not Stipulated	120	120		BBB	Pure or Social Science P.E.	B		Access course 120 UCAS points including 30 Level 3 credits at Distinction (this is equivalent to (27D & 15M OR 24D & 21M (122 points) - added by SM, grades breakdown not stated on website) (Subjexct not stipulated)		Extended Dipolma (DDM) in Health & Social Care = 128 UCAS Tariff Points Ordinary BTec Diploma at D* D* in Health & Social Care = 112 UCAS Tariff Points	Not listed as an option	Own University H&S Foundation Degree	Not listed as an option	International Baccalaureate Diploma (Pass incl. 120 points from higher level subjects) = 120 UCAS Tariff Points Equivalent	Own University H&S Foundation Degree	IELTS Grade 7 overall with 6.5 in all sub-sections • Individual Quals listed in each country	Nothing listed on website about application	Not Listed	No	No
				MSc	2 years	Full-time	Not Stipulated	4	Eng.Language or Literature	Maths	Not Stipulated	Not Stipulated	Not Applicable	Not Applicable		Not Stipulated	None Specified	Not Stipulated		Not Stipulated		Not Stipulated	Not Stipulated	Not listed as an option	Grade 2:2 or above, or equivalent professional experience or learning in a related field	International, European, Scottish, Welsh and Irish quals not listed as an option/stipulated	Case by Case	IELTS Grade 7 overall with 6.5 in all sub-sections • Individual Quals listed for each country	Application to the programme will be via a completed application form including personal statement and two supporting references In the personal statement applicants should demonstrate: How they meet the academic entry requirements, A knowledge of occupational therapy and a motivation to join the occupational therapy profession. Where applicants have relevant experience, they should include a des…	Interview, Values Based Assesment	No	No
	27	University of Salford	1960's (Plateglass University)	BSc	3 years	Full-time	5	4	Eng.Language	Maths	Science	Not Stipulated	120	120		BBB - must be achieved in one sitting	Pure or Social Science	B		Minimum 120 UCAS points in specific subjects of Health, Health Science or Allied Health (this is equivalent to (27D & 15M OR 24D & 21M (122 points) - added by SM, grades breakdown not stated on website)		DDM in Health or Science related subjects = 128 UCAS Tariff Points	Not listed as an option	Not listed as an option	Not listed as an option	International Baccalaureate (32 points) - unable to convert to UCAS Tariff Equivalent European Baccalaureate (pass in Diploma of at least 65% to include Biology = CDD A Level equivalent = 80 UCAS Tariff Points Equivalence) Scottish Highers (120 points - Science preferred) Irish leaving certificate (120 UCAS points required, points from H1-H3 grades (A/B grades in the old system) considered only. …	Recognition of Prior Learning (RPL)	IELTS Grade 6.5 overall with 6.0 in all sub-sections	In your personal statement you will need to demonstrate: • Your understanding of occupational therapy as a profession and the impact that illness and disability may have on a person's life. Therefore, you are strongly advised to visit at least two clinical occupational therapy departments as this will enable you to give examples of occupational therapists working in physical and mental health set…	Not Listed	Yes	No	SALFORD ALTERNATIVE ENTRY SCHEME (SAES) - Route 1 accreditation for Prior Learning APL is used for courses in Business and Law, Health Sciences, Environment & Life Sciences and Arts & Media. If you are made an offer, you’ll be notified about what you need to do next to proceed with this route. APL allows us to consider students who may not have the traditional entry criteria, but do have relevant…
				MSc	2 years	Full-time	5	4	Eng.Language or Literature	Maths	Not Stipulated	Not Stipulated	Not Applicable	Not Applicable		Not Stipulated	None Specified	Not Stipulated		Not Stipulated		Not Stipulated	Not Stipulated	Not listed as an option	Grade 2:2 in any subject area (normally in the last 5 years, bur relevant work related experience or other studies could be considered with evidence)	International, European, Scottish, Welsh and Irish quals not listed as an option/stipulated	Recognition of Prior Learning (RPL), Case by Case	IELTS Grade 7 overall with 6.5 in all sub-sections	As an applicant to the programme we are looking for you to demonstrate: • Your understanding of key values and beliefs of the profession of occupational therapy, including some key terms i.e. activity, independence • Your understanding of occupational therapists’ varied areas of practice and the interventions that they may use with service users • The visits you have completed to occupational the…	Interview, Values Based Assesment	Yes	No	GCSE Science is preferred but not essential (Website and FAQs differ - FAQs stipulates Eng.Language, Maths & Science required) APL can be considered when the most recent study is more than 5 years ago by evidence of relevant CPD activity or compeltion of an identified piece of work. This will be discussed on an individual basis. Additional advice to applicants: • Relevant experience of working wi…
	28	Sheffield Hallam University	1960's (Plateglass University)	BSc	3 years	Full-time	Not Stipulated	4	Eng.Language or Literature	Maths	Science	Accepted	112	112		BBC - must be a B in a Pure or Social Science	Pure or Social Science, General Studies not accepted	C		Level 3 credits - 15 at Merit (9 of which must be a Pure of Social Science) = 64 - 128 UCAS Tariff Points Equivalence - check this		DMM in BTec Extended Diploma in a Science, Pure or Health Science	Not listed as an option	Own University H&S Foundation Degree	Not listed as an option	International, European, Scottish, Welsh and Irish quals not listed as an option/stipulated	Own University H&S Foundation Degree	IELTS Grade 6.5 overall with a minimum 5.5 in all sub-sections	Experience of interacting with members of the public from a range of backgrounds in different settings is essential when applying to a health or social care course. This is so you will have an understanding of the diversity of the population who access health and social care. It is important to be able to understand and explain how your experiences relate to the activities and qualities which are…	Interview, Written Component, Service User Advocacy Task	Yes	No	ACCESS TO ENTRY AT SHEFFIELD VIA PARTNER COLLEGES: If you are in the process of completing the FdSc Professional Practice in Health and Social Care at one of our partner colleges and are looking to progress your career as a registered professional, we would welcome an application from you. Please note the different application routes below: • Completing the level 4 Certificate of Higher Education…	https://www.shu.ac.uk/courses/occupational-therapy/bsc-honours-occupational-therapy/full-time/2021
				MSc	2 years	Full-time	Not Stipulated	4	Eng.Language or Literature	Maths	Science	Accepted	Not Applicable	Not Applicable		Not Stipulated	None Specified	Not Stipulated		Not Stipulated		Not Stipulated	Not Stipulated	Not listed as an option	Grade 2:1 in relevant subject; 2:2 in relevant subject considered on an individual basis; 2:1 in a non-related subject considered on an individual basis alongside relevant level 3 subjects OR Professional qualification at degree level such as Teaching, Nursing, SW or AHP	International, European, Scottish, Welsh and Irish quals not listed as an option/stipulated	Case by Case	IELTS Grade 7 overall with a minimum of 5.5 in all sub-sections	Experience of interacting with members of the public from a range of backgrounds in different settings is essential when applying to a health or social care course. This is so you will have an understanding of the diversity of the population who access health and social care. It is important to be able to understand and explain how your experiences relate to the activities and qualities which are…	Interview, Written Component, Service User Advocacy Task	Yes	No	DISCREPENCY BETWEEN SHEFFIELD HALLAM IELTS SCORES AND HCPC REGISTRATION: MSc accepts minimum 5.5 in all skills but HCPC require 6.5 for registration - this is not mentioned on websiite for MSc like it is for BSc	https://www.shu.ac.uk/courses/occupational-therapy/msc-occupational-therapy-preregistration/full-time/2021
				Apprenticeship	3 years	Part-time	3	4	Eng.Language or Literature	Maths	Science	Accepted	112	112		BBC - must be a B in a Pure or Social Science	Pure or Social Science, General Studies not accepted	C		15 Credits at Level 2 45 Credits at Level 3 (of which 30 credits should be graded at distinction) = 128 - 112 UCAS Tariff Points Equivalent		Will accept BTec National Qualifications in a relevant subject Grades equivalent to 112 UCAS points = DMM Extended or D*D* Diploma	Not listed as an option	Not listed as an option	Not listed as an option	International, European, Scottish, Welsh and Irish quals not listed as an option/stipulated	Case by Case	Not listed as an option	Apprenticeship suitable for both existing staff such as Therapy Assistants or Support Workers and people new to the sector. This apprenticeship prepares people for a career as a qualified occupational therapist by providing the underpinning knowledge and interpersonal skills the profession demands. The course is intended to develop the potential of employees, and utilise and build upon their exis…	Not Listed	No	No	** Two landing pages for OT Apprenticeship depending on how you locate the page - one for Student / One for Employer	STUDENT FOCUSSED: https://www.shu.ac.uk/study-here/higher-and-degree-apprenticeships/health-and-social-care/occupational-therapy EMPLOYER FOCUSSED: https://www.shu.ac.uk/business/training-and-development/degree-apprenticeships/apprenticeship-subjects/health-and-social-care/occupational-therapist
	29	University of Southampton	Russell Group University	BSc	3 years	Full-time	Not Stipulated	4	Eng.Language	Maths	Science	Not Stipulated	120	120		BBB	Pure or Social Science	B		60 credits with a minimum of 45 credits at Level 3 27 at Distinction 12 at Merit = 118 UCAS Tariff Points Equivalent		DDD in BTec extended diploma = 144 UCAS Tariff Points DD in BTec Diploma plus B in A level = 96 + 40 = 136 UCAS Tariff Points D in BTec subsidary diploma plus BB in 2 A Level subjects = 48 + 80 = 128 UCAS Tariff Points Must be Health Studies or Science related	Not Stipulated	Not listed as an option	Not listed as an option	• International Baccalaureate (30 points overall with 15 points at higher level including science or social science) unable to convert to UCAS Tariff Equivalent	Widening Access (Contextual Offer), Recognition of Prior Learning	IELTS Grade 7 overall with 6.5 in all sub-sections. Must be within the last 2 years FULL LIST AVAILABLE ON THE WEBSITE - SEE LINKS	We will assess your application on the strength of your: • Predicted grades • Academic achievements • Personal statement • Academic reference We'll also consider how your personal and professional values align with occupational therapy. Ways you can show this include: • Work experience in occupational therapy or health and social care • Life experience • Extracurricular activities We aim to respo…	Selection Days	No	No	Study must be within the last 3 years If your UCAS application is successful, we'll invite you by email to a selection day. This will include a variety of tasks and the chance to meet the course team. The email will include information on how to prepare for the day. Also accept PTE, Trinity College London Integrated Skills in English, LanguageCert International ESOL SELT, PSI Services (UK Ltd): S…	https://www.southampton.ac.uk/studentadmin/admissions/admissions-policies/language.page
				MSc	2 years	Full-time	Not Stipulated	Not Stipulated	Not Stipulated	Not Stipulated	Not Stipulated	Not Stipulated	Not Applicable	Not Applicable		Not Stipulated	None Specified	Not Stipulated		Not Stipulated		Not Stipulated	Not Stipulated	Not listed as an option	Grade 2:1 in a relevant subject to OT and completed in the last 5 years	International, European, Scottish, Welsh and Irish quals not listed as an option/stipulated	Not Referenced	IELTS Grade 7 overall with 7 in each component. Must be within the last 2 years FULL LIST AVAILABLE ON THE WEBSITE - SEE LINKS	We will assess your application on the strength of your: • Academic achievements • Relevant Professional experiences • Personal statement • Academic references We'll get back to you within 6 weeks with a decision on your application	Interview	No	No	Also accept PTE, Trinity College London Integrated Skills in English, LanguageCert International ESOL SELT, PSI Services (UK Ltd): Skills for English UKVI (4 component)
	30	University of Sunderland	Post 1992 (New University)	BSc	3 years	Full-time	5	4	Eng.Language	Maths	Science	Not Stipulated	112	112		BBC	Pure or Social Science General Studies not accepted	Not Stipulated		• Minimum of 112 UCAS tariff points from your Level 3 units (this is equivalent to 15D & 30M minimum - added by SM, not stated on website)		Extended Dipolma - Science based preffered - DDM = 128 UCAS Tariff Points Other Btec National Diplomas considered with an AS at Grade B in Biology / Human Biology / PE	Not listed as an option	Not listed as an option	Not listed as an option	International, European, Scottish, Welsh and Irish quals not listed as an option/stipulated	Not Referenced	International Students not accepted	Personal Statement wil be individually assessed by the admissions tutor and if you are successful you will shortlisted for an interview We select students based on their knowledge, motivation, experience, values and behaviours, not just academic ability. You need to demonstrate an ability to: • Study academic subjects at the course level • Debate topics and issues • Draw on conclusions from writt…	Interview, Group Work, Values Based Assesment	No	No	Don't accept international students, however if English is not first Language then IELTS needed at level 7 overall with at least 6.5 in each sub-section. Interview panel consists of academics, practitioners and service users NB - Apprenticeship is advertised in the Royal College handbook as pending accreditation, but is not on the website
	31	University of Winchester	Post 1992 (New University)	MSc	2 years	Full-time	Not Stipulated	Not Stipulated	Not Stipulated	Not Stipulated	Not Stipulated	Not Stipulated	Not Applicable	Not Applicable		Not Stipulated	None Specified	Not Stipulated		Not Stipulated		Not Stipulated	Not Stipulated	Not listed as an option	Grade 2:1 in a relevant subject and completed in the last 6 years	International, European, Scottish, Welsh and Irish quals not listed as an option/stipulated	Work Experience	IELTS Grade 7 overall with 6.5 in all sub-sections	Evidence of experience of working with people (employed or voluntary- observation hours in health and social care sector)	Interview	No	No	AS AT FEB 2021 - VALIDATION PENDING International applixcations are welcome. Website encourages an email for further information If candidate does not have a degree the equivalent professional experience may be considered
	31			MSc	3 years	Part-time	Not Stipulated	Not Stipulated	Not Stipulated	Not Stipulated	Not Stipulated	Not Stipulated	Not Applicable	Not Applicable		Not Stipulated	None Specified	Not Stipulated		Not Stipulated		Not Stipulated	Not Stipulated	Not listed as an option	Grade 2:1 in a relevant subject and completed in the last 6 years	International, European, Scottish, Welsh and Irish quals not listed as an option/stipulated	Work Experience	IELTS Grade 7 overall with 6.5 in all sub-sections	Evidence of experience of working with people (employed or voluntary- observation hours in health and social care sector)	Interview	No	No	AS AT FEB 2021 - VALIDATION PENDING International applixcations are welcome. Website encourages an email for further information If candidate does not have a degree the equivalent professional experience may be considered
	32	University of Wolverhampton	Post 1992 (New University)	BSc	3 years	Full-time	Not Stipulated	4	Eng.Language or Literature	Maths	Science	Accepted	104	104		BCC	None Specified	Not Stipulated		60 credits with a minimum of 45 credits at Level 3 - no grades stipulated Additional 12 Level 2 Science credits required if GCSE Science at Grade C achieved.		National Diploma - D*D in Science, Health or Care = 104 UCAS Tariff Points Btec QCF Extended Diploma - DMM in Science, Health or Care = 112 UCAS Tariff Points	Not listed as an option	Not listed as an option	Not listed as an option	International, European, Scottish, Welsh and Irish quals not listed as an option/stipulated	Case by Case	Not Stipulated	Those meeting the above entry criteria and successfully shortlisted on their personal statement will be invited to a selection day. The selection day will consist of a number of tasks to identify teamwork, communication and adaptiveness.	Interview, Selection Days, Group Work, Work Experience	No	No	For Non-Traditional / Other Qualifications - applicants are signposted to: If you've got other qualifications or relevant experience, please contact The Gateway for further advice before applying. Information not recorded elsewhere within data collection but relevant to application: In addition, You will need to demonstrate that, on entry to the programme, you have capability for digital and tech…	https://www.wlv.ac.uk/courses/bsc-hons-occupational-therapy/
				Apprenticeship	3 years	Part-time	3	4	Eng.Language or Literature	Maths	Science	Not Stipulated	104	104		Not Stipulated	None Specified	Not Stipulated		Not Stipulated		Not Stipulated	Not Stipulated	Not listed as an option	Not Stipulated	International, European, Scottish, Welsh and Irish quals not listed as an option/stipulated	Recognition of Prior Learning (RPL)	Not listed as an option	Must be employed within a workplace in England Must be working in any health or scial care settting in a role that is related to Occupational Therapy and will be of interest if you are either entering or working in the sector and are looking to progress from a support role or equivalent Must be able to access weekly supervision of a workplace mentor who must be a registered OT for the duration of…	Interview, Values Based Assesment	No	No	While qualifations outside of UCAs points are not listed, website states "the University will work with employers to consider other relevant qualifations"
	33	University of Worcester	Post 1992 (New University)	BSc	3 years	Full-time	5	4	Eng.Language	Not Stipulated	Not Stipulated	Not Stipulated	120	120		BBB	General Studies not accepted	B		60 credits with a minimum of 45 credits at Level 3 24 at Distinction Remainder at Merit = 122 UCAS Tariff Points Equivalent At least 120 UCAS points must be achieved (this is equivalent to (27D & 15M OR 24D & 21M - added by SM, grades breakdown not stated on website, which gives a minimum of 122 as 120 not feasible) Subjects outside of Health and Social Care will be considered if the individual s…		DDD Subjects outside of Health and Social Care will be considered if the individual shows potential for the profession	Not listed as an option	Own University H&S Foundation Degree	Not listed as an option	International Baccalaureate (128 UCAS tariff points from a maximum of 3 Higher Level Certificates) Irish Leaving Certificate (6 Higher Level subjects Grade H3 or above to incude English at Grade H2) = 150 UCAS Tariff Points Equivalence	Mature Student, Work Experience, Own University H&S Foundation Degree	IELTS Grade 7 overall with 6.5 in all sub-sections	Personal Statements Applicants should ensure that their personal statements are focused on a clear interest and motivation for becoming an Occupational Therapist. Applicants should also: • Be able to reflect on their work experiences in relation to their future studies and their career • Demonstrate team-working and leadership skills; for example in your work, hobbies or sports • Show clear aware…	Interview	No	No		https://www.worcester.ac.uk/courses/occupational-therapy-bsc-hons?utm_source=google&utm_medium=search&utm_campaign=26045_WorcesterUniversity_JanuaryIntake_Occupational_Therapy_Ext#entry-requirements
				MSc	2 years	Full-time	4	4	Eng.Language or Literature	Maths	Not Stipulated	Accepted	Not Applicable	Not Applicable		Not Stipulated	None Specified	Not Stipulated		Not Stipulated		Not Stipulated	Not Stipulated	Not listed as an option	Grade 2:2 or above with evidence of knowledge, or experirnce in the research process and/or completion of an undergraduate dissertation or independent study	International, European, Scottish, Welsh and Irish quals not listed as an option/stipulated	Not Referenced	IELTS Grade 7 overall with 6.5 in all sub-sections	A strong interest and demonstrated understanding of the breadth of the role and the skills required to be a registered Occupational Therapist is necessary. Personal attributes and values consistent with the profession including empathy, respect, compassion and the ability to listen, etc.	Interview	No	No		https://www.worcester.ac.uk/courses/occupational-therapy-msc-pre-registration#entry-requirements
	34	York St John University	Post 1992 (New University)	BSc	3 years	Full-time	5	4	Eng.Language	Maths	Science	Not Accepted	120	120		ABB	General Studies not accepted	B		45 Credits at Level 3 - no grades stipulated		DDM in an Extended Diploma = 128 UCAS Tariff Points	Not listed as an option	Any UK University H&S Foundation Degree	Not listed as an option	International, European, Scottish, Welsh and Irish quals not listed as an option/stipulated	Not Referenced	IELTS Grade 7 overall with a minimum of 5.5 in all sub-sections • Individual Quals listed for each country	If we think your application is outstanding, we will invite you for an interview. We do not interview every applicant. Find out more about the Occupational Therapy interviews, what you will need and what you can expect on the day. ON SPECIFIC INTERVIEW PAGE - EXPECTATIONS OF STUDENTS If you become a student at York St John University, we expect you to: • Demonstrate care, compassion and commitmen…	Interview, Group Work, Vales Based Assesment, Written Component	Yes	No	If a candidate has a combination of qualifications at Level 3, they must equate to 128 UCAS points or higher Service User is included on the interview panel. As at 28th Feb 2021 website still refers to Face to Face selection days, with no reference to online alternatives	https://www.yorksj.ac.uk/courses/undergraduate/occupational-therapy/occupational-therapy-bsc-hons/
[truncated: 69 more rows]
